# Supplementary material for: Subpathway Analysis based on Signaling-Pathway Impact Analysis of Signaling Pathway
Source: PLoS One. 2015 Jul 24;10(7):e0132813. doi: 10.1371/journal.pone.0132813 (PMC4514860; doi:10.1371/journal.pone.0132813)
Supplement: S1 Table — (XLSX) [file pone.0132813.s001.xlsx]

## Sheet: sub-SPIA
	Name	ID	pSize	NDE	pNDE	tA	pPERT	pG	pGFdr	pGFWER	Status	KEGGLINK
1	Focal adhesion	04510_1	156	63	7.5417e-09	49.2151	5e-06	1.20324e-12	1.29896e-10	1.55218e-10	Activated	http://www.genome.jp/dbget-bin/show_pathway?hsa04510_1+3694+2316+2317+2318+1277+1278+1282+1284+1290+1291+1292+1293+2335+284217+3908+3910+3913+3914+3915+5649+7057+7058+7450+857+858+3673+3678+3679+3680+596+5594+10398+4638+4660+5501+29780+5058+5062+5063+2534+10000+2932+5170+5728+10451+5879+1793+5599+5602+87+3725+1398+3479+5155+7424+1956+2324+4233+5159+2909+331+824+6655
2	PPAR signaling pathway	03320_1	38	28	2.13946e-12	-3.20383	0.03	2.0139e-12	1.29896e-10	2.59793e-10	Inhibited	http://www.genome.jp/dbget-bin/show_pathway?hsa03320_1+2710+5468+5465+6342+30+34+5467+4023+1374+5360+33+5170+1376+51+8310+9415+51129+1622+1962+2167+9370+1593+6319+79966+10580+376497+3158+51703
3	ECM-receptor interaction	04512_1	38	18	0.000167718	21.1917	5e-06	1.83645e-08	7.89674e-07	2.36902e-06	Activated	http://www.genome.jp/dbget-bin/show_pathway?hsa04512_1+284217+3908+3910+3913+3914+3915+1277+1278+1282+1284+1290+1291+1292+1293+2335+7057+7058+5649
4	Regulation of actin cytoskeleton	04810_1	112	49	1.64046e-08	17.1909	0.172	5.83673e-08	1.88234e-06	7.52938e-06	Activated	http://www.genome.jp/dbget-bin/show_pathway?hsa04810_1+10152+5879+10458+1072+1073+3985+9459+10788+8826+10451+7074+1793+23191+5058+5062+5063+23365+1956+2260+2263+5159+6655+4628+10398+87+5305+79837+8396+4638+55970+22800+22808+4893+55740+3673+3678+3679+3680+3684+3694+1398+4660+5501+2909+8976+5594+4478+5962+7430
5	MAPK signaling pathway	04010_1	161	64	1.19773e-08	6.04209	0.454	1.08917e-07	2.81005e-06	1.40502e-05	Activated	http://www.genome.jp/dbget-bin/show_pathway?hsa04010_1+11221+1843+1844+1848+80824+5594+5801+6655+22800+22808+4893+4149+5603+9261+5608+3725+5599+5602+1398+6416+3727+10000+2316+2317+2318+4772+4137+5058+5062+5879+4215+836+2247+2251+2258+2259+2260+2263+7048+7043+27330+6196+6197+5155+5159+6789+8649+9064+5533+5534+1956+9020+51701+5495+9448+9175+51776+7786+27092+781+55970+3553+2353+5567
6	Complement and coagulation cascades	04610_1	18	14	2.69277e-07	0.886878	0.94	4.09787e-06	8.81041e-05	0.000528625	Activated	http://www.genome.jp/dbget-bin/show_pathway?hsa04610_1+2159+7035+3075+718+727+1675+4179+715+710+7056+2+730+2157+716
7	Pathways in cancer	05200_1	160	55	2.29575e-05	57.3395	0.016	5.8099e-06	0.000107068	0.000749477	Activated	http://www.genome.jp/dbget-bin/show_pathway?hsa05200_1+7475+7483+11211+2535+7855+8322+8324+5159+5155+2260+2263+2247+2251+2258+2259+5337+5898+5899+5599+5602+5879+8031+4893+1282+1284+2335+284217+3908+3910+3913+3914+3915+3673+1956+7039+10342+6655+10000+5728+2932+5594+3725+2353+7424+1398+23624+6777+4233+6789+4792+596+331+5743+83439+3479
8	Wnt signaling pathway	04310_2	73	31	1.41662e-05	-8.00337	0.217	4.20916e-05	0.000678727	0.00542981	Inhibited	http://www.genome.jp/dbget-bin/show_pathway?hsa04310_2+5599+5602+5879+5467+83439+1387+2033+6422+6423+11211+2535+7855+8322+8324+7475+7483+51701+3725+1488+64321+23401+2932+5567+5663+57680+8945+23500+1454+6907+79718+144165
9	Staphylococcus aureus infection	05150_1	6	6	7.05946e-05	7.32749	0.144	0.000127035	0.00182083	0.0163875	Activated	http://www.genome.jp/dbget-bin/show_pathway?hsa05150_1+1675+718+727+3075+715+716
10	p53 signaling pathway	04115_1	21	13	3.87434e-05	-2.73481	0.306	0.000146329	0.00188764	0.0188764	Inhibited	http://www.genome.jp/dbget-bin/show_pathway?hsa04115_1+8493+901+7057+5728+25898+64065+9538+9540+54205+836+317+3479+891
11	Notch signaling pathway	04330_1	34	18	2.55018e-05	1.61431	0.825	0.00024761	0.0029038	0.0319417	Activated	http://www.genome.jp/dbget-bin/show_pathway?hsa04330_1+51107+83464+4854+4855+5663+9612+3516+1387+2033+55534+3065+1488+4242+171558+3714+196403+8650+9253
12	Renal cell carcinoma	05211_3	10	7	0.00095893	-4.51299	0.034	0.000369435	0.00374353	0.0476571	Inhibited	http://www.genome.jp/dbget-bin/show_pathway?hsa05211_3+7043+112399+54583+5155+1387+2033+7039
13	ErbB signaling pathway	04012_1	52	22	0.000258616	-10.2581	0.129	0.000377255	0.00374353	0.0486659	Inhibited	http://www.genome.jp/dbget-bin/show_pathway?hsa04012_1+1956+6777+6416+5058+5062+5063+23624+4893+6655+5599+5602+4690+1839+1398+7039+10000+2932+3725+2065+816+817+5594
14	T cell receptor signaling pathway	04660_1	49	22	8.96179e-05	-1.75835	0.549	0.000537248	0.00449931	0.0693049	Inhibited	http://www.genome.jp/dbget-bin/show_pathway?hsa04660_1+10000+5170+2932+2353+3725+5594+4772+5533+5534+23624+2534+4893+4690+5058+5062+5063+5603+1739+10451+4792+9020+6655
15	Circadian rhythm	04710_1	19	11	0.000358682	-2.92294	0.14	0.000547308	0.00449931	0.0706027	Inhibited	http://www.genome.jp/dbget-bin/show_pathway?hsa04710_1+406+6095+8863+1408+4862+8553+1454+5562+5564+5565+8945
16	Tuberculosis	05152_1	59	25	9.77184e-05	-5.32967	0.525	0.000558054	0.00449931	0.0719889	Inhibited	http://www.genome.jp/dbget-bin/show_pathway?hsa05152_1+9902+7043+4802+3113+596+54205+317+5603+3553+3606+5594+836+5599+5602+1051+1054+8772+7421+3587+3588+23365+1263+10000+816+817
17	Dopaminergic synapse	04728_1	78	31	6.66204e-05	0.570448	0.881	0.000630546	0.00461764	0.0813404	Activated	http://www.genome.jp/dbget-bin/show_pathway?hsa04728_1+5567+5599+5602+5603+2932+10000+2353+3800+406+5519+5522+5525+5526+2771+2773+2775+2785+2787+2788+2791+54331+55970+59345+2774+2776+50632+5501+5533+3708+816+817
18	Legionellosis	05134_1	5	5	0.000347446	-2.76073	0.173	0.000644321	0.00461764	0.0831175	Inhibited	http://www.genome.jp/dbget-bin/show_pathway?hsa05134_1+29108+834+3553+3606+840
19	Small cell lung cancer	05222_1	40	14	0.0221759	26.8539	0.007	0.0015167	0.0102976	0.195655	Activated	http://www.genome.jp/dbget-bin/show_pathway?hsa05222_1+3673+1282+1284+2335+284217+3908+3910+3913+3914+3915+5743+331+4792+10000
20	Axon guidance	04360_3	19	11	0.000358682	2.87455	0.465	0.00161763	0.0104337	0.208675	Activated	http://www.genome.jp/dbget-bin/show_pathway?hsa04360_3+5879+5058+5062+5063+2534+5362+3985+1808+2932+1072+1073
21	Insulin signaling pathway	04910_1	86	31	0.000523798	-7.09951	0.355	0.00178325	0.0109543	0.23004	Inhibited	http://www.genome.jp/dbget-bin/show_pathway?hsa04910_1+5792+3643+9021+3991+5567+5576+5577+6655+4893+5584+5170+2932+10000+1398+23433+2998+5501+5507+5256+5257+23624+5599+5602+10891+2538+2203+5594+9470+5562+5564+5565
22	Vascular smooth muscle contraction	04270_2	47	20	0.000444421	-2.76709	0.467	0.00196756	0.0111765	0.253815	Inhibited	http://www.genome.jp/dbget-bin/show_pathway?hsa04270_2+4660+5501+10398+59+72+3708+5567+4638+112+27345+3778+3779+10335+4629+2982+2983+4881+136+10266+10268
23	Osteoclast differentiation	04380_1	57	23	0.000433154	4.52309	0.486	0.00199271	0.0111765	0.257059	Activated	http://www.genome.jp/dbget-bin/show_pathway?hsa04380_1+5608+5603+2353+2354+3725+3726+3727+4772+5533+5534+5599+5602+9846+5879+2534+10000+9020+1436+5594+2215+140885+3553+4792
24	Pathways in cancer	05200_4	15	8	0.00471459	3.81684	0.048	0.00212579	0.0114261	0.274226	Activated	http://www.genome.jp/dbget-bin/show_pathway?hsa05200_4+862+1050+1436+1870+1438+5467+7704+83439
25	Axon guidance	04360_2	40	14	0.0221759	6.59096	0.013	0.00263827	0.0136135	0.340337	Activated	http://www.genome.jp/dbget-bin/show_pathway?hsa04360_2+2771+2773+7852+5594+4893+25791+5879+2042+6387+5058+5062+5063+2534+2050
26	Cocaine addiction	05030_2	7	3	0.153909	4.99873	0.002	0.00279684	0.0138766	0.360792	Activated	http://www.genome.jp/dbget-bin/show_pathway?hsa05030_2+3725+2354+5567
27	Ras signaling pathway	04014_2	95	29	0.0120652	21.4669	0.027	0.0029414	0.0140533	0.37944	Activated	http://www.genome.jp/dbget-bin/show_pathway?hsa04014_2+6655+22800+22808+4893+1436+1956+2260+2263+2324+3643+4233+5159+2247+2251+2258+2259+285+3479+5155+7424+2785+2787+2788+2791+54331+55970+59345+5567+9846
28	Neurotrophin signaling pathway	04722_1	57	23	0.000433154	-1.69641	0.854	0.00329306	0.0151716	0.424805	Inhibited	http://www.genome.jp/dbget-bin/show_pathway?hsa04722_1+10000+2932+4792+5170+6655+4893+5599+5602+3725+5603+4215+27330+6196+6197+5594+9261+4916+6272+5879+397+816+817+1398
29	Tight junction	04530_1	85	29	0.00208597	2.94824	0.197	0.00361503	0.0160807	0.466339	Activated	http://www.genome.jp/dbget-bin/show_pathway?hsa04530_1+58494+83700+5519+5010+7122+10207+260425+87+5728+8777+9223+5522+5584+64398+100506658+10000+3993+84552+84612+51776+8531+1495+22800+22808+4893+10398+4628+4629+8573
30	NF-kappa B signaling pathway	04064_1	18	10	0.00104026	6.83463	0.421	0.00382479	0.0164466	0.493398	Activated	http://www.genome.jp/dbget-bin/show_pathway?hsa04064_1+4055+4050+596+4792+331+3553+9020+958+5743+7706
31	Hepatitis C	05160_1	27	11	0.0123941	-8.41146	0.04	0.00426822	0.017742	0.550601	Inhibited	http://www.genome.jp/dbget-bin/show_pathway?hsa05160_1+4792+27102+5603+4893+6655+1956+5599+5602+5594+57506+7098
32	Prion diseases	05020_2	10	6	0.00693602	1.46345	0.074	0.00440111	0.017742	0.567743	Activated	http://www.genome.jp/dbget-bin/show_pathway?hsa05020_2+5621+4684+2534+3915+6647+5567
33	Retrograde endocannabinoid signaling	04723_1	42	17	0.00226012	0.403775	0.306	0.00572402	0.0223757	0.738398	Activated	http://www.genome.jp/dbget-bin/show_pathway?hsa04723_1+1268+2771+2773+2775+2785+2787+2788+2791+54331+55970+59345+112+5567+5594+5599+5602+5603
34	Amyotrophic lateral sclerosis (ALS)	05014_2	11	7	0.00217337	-2.17179	0.376	0.0066271	0.0248678	0.854896	Inhibited	http://www.genome.jp/dbget-bin/show_pathway?hsa05014_2+6647+596+5533+5534+54205+836+317
35	Salmonella infection	05132_1	21	11	0.00111658	-1.01147	0.747	0.00674707	0.0248678	0.870373	Inhibited	http://www.genome.jp/dbget-bin/show_pathway?hsa05132_1+5879+5599+5602+5603+8976+2353+3725+5594+5585+5586+7100
36	Apoptosis	04210_1	43	17	0.00303913	-7.56374	0.296	0.00720887	0.0258318	0.929944	Inhibited	http://www.genome.jp/dbget-bin/show_pathway?hsa04210_1+840+331+836+839+8743+8793+8772+4792+317+3553+9020+10000+5567+5576+5577+596+54205
37	Ras signaling pathway	04014_1	65	24	0.00146528	3.34429	0.73	0.00838652	0.0292395	1	Activated	http://www.genome.jp/dbget-bin/show_pathway?hsa04014_1+5594+11145+81579+84647+22800+22808+4893+5863+22821+7074+5879+5898+5899+51196+23179+5058+5062+5063+5599+5602+382+5337+6789+10000
38	Influenza A	05164_1	45	18	0.001988	-2.37715	0.591	0.00910151	0.0308972	1	Inhibited	http://www.genome.jp/dbget-bin/show_pathway?hsa05164_1+7098+5608+3725+5599+5602+5603+27102+5611+6416+4792+91543+2224+57506+9021+7706+2932+10000+54205
39	Cholinergic synapse	04725_1	61	21	0.00722389	13.1038	0.175	0.00970048	0.0320862	1	Activated	http://www.genome.jp/dbget-bin/show_pathway?hsa04725_1+112+2771+2773+2775+2785+2787+2788+2791+54331+55970+59345+5567+5594+816+817+2534+2353+596+10000+4893+1136
40	Morphine addiction	05032_1	38	14	0.0138368	9.68717	0.105	0.0109462	0.0353014	1	Activated	http://www.genome.jp/dbget-bin/show_pathway?hsa05032_1+2771+2773+2775+2785+2787+2788+2791+54331+55970+59345+5567+112+157+2869
41	Pertussis	05133_2	6	5	0.0017317	0.292431	0.949	0.0121791	0.0381953	1	Activated	http://www.genome.jp/dbget-bin/show_pathway?hsa05133_2+715+710+716+718+727
42	Fc gamma R-mediated phagocytosis	04666_1	50	18	0.00742438	-8.21626	0.228	0.0124949	0.0381953	1	Inhibited	http://www.genome.jp/dbget-bin/show_pathway?hsa04666_1+10451+5879+5058+5337+8613+382+10810+50807+55616+1072+1073+3985+8976+9846+10000+1398+4082+5594
43	Long-term potentiation	04720_1	36	15	0.00288804	-2.19129	0.599	0.0127318	0.0381953	1	Inhibited	http://www.genome.jp/dbget-bin/show_pathway?hsa04720_1+816+817+5501+5594+27330+6196+6197+5567+1387+2033+5533+5534+3708+4893+2776
44	Amyotrophic lateral sclerosis (ALS)	05014_1	9	6	0.00334977	-0.664352	0.541	0.0132532	0.0388559	1	Inhibited	http://www.genome.jp/dbget-bin/show_pathway?hsa05014_1+6647+4747+5603+5608+4744+5630
45	Epithelial cell signaling in Helicobacter pylori infection	05120_1	14	8	0.00267427	-1.43038	0.774	0.0148623	0.0419329	1	Inhibited	http://www.genome.jp/dbget-bin/show_pathway?hsa05120_1+3725+5599+5602+6416+5058+9020+5603+4792
46	Fc epsilon RI signaling pathway	04664_1	40	14	0.0221759	-12.3545	0.094	0.0149528	0.0419329	1	Inhibited	http://www.genome.jp/dbget-bin/show_pathway?hsa04664_1+2534+9846+5603+5608+5879+5170+10000+5599+5602+6416+6655+4893+10451+5594
47	Hedgehog signaling pathway	04340_2	7	3	0.153909	-5.09851	0.014	0.015385	0.0422268	1	Inhibited	http://www.genome.jp/dbget-bin/show_pathway?hsa04340_2+2619+3549+51684
48	Parkinson's disease	05012_1	12	6	0.021	-10.3099	0.11	0.0163329	0.0438946	1	Inhibited	http://www.genome.jp/dbget-bin/show_pathway?hsa05012_1+54205+10105+292+7416+317+836
49	Pertussis	05133_1	14	8	0.00267427	-0.484859	0.887	0.0167089	0.0439886	1	Inhibited	http://www.genome.jp/dbget-bin/show_pathway?hsa05133_1+2771+2773+5603+2353+3725+5594+5599+5602
50	Glutamatergic synapse	04724_2	35	13	0.0161778	-4.11582	0.16	0.0180071	0.0464582	1	Inhibited	http://www.genome.jp/dbget-bin/show_pathway?hsa04724_2+112+2771+2773+2775+2785+2787+2788+2791+54331+55970+59345+5567+157
51	Pathways in cancer	05200_2	14	8	0.00267427	0	1	0.0185168	0.0468367	1	Inhibited	http://www.genome.jp/dbget-bin/show_pathway?hsa05200_2+112399+54583+1387+2033+7424+5155+7043+7039
52	Herpes simplex infection	05168_1	18	8	0.0179321	-5.13014	0.216	0.0253844	0.0629729	1	Inhibited	http://www.genome.jp/dbget-bin/show_pathway?hsa05168_1+5599+5602+2353+3725+7098+7874+4792+57506
53	Tuberculosis	05152_2	25	10	0.0193556	-2.65841	0.218	0.027292	0.066345	1	Inhibited	http://www.genome.jp/dbget-bin/show_pathway?hsa05152_2+5289+8411+7879+3916+3920+816+817+9114+5533+5534
54	Non-small cell lung cancer	05223_1	28	9	0.0978984	-9.43677	0.044	0.0277723	0.066345	1	Inhibited	http://www.genome.jp/dbget-bin/show_pathway?hsa05223_1+10000+5170+4893+6655+27436+1956+7039+5594+6789
55	mTOR signaling pathway	04150_1	18	9	0.00476895	-0.217217	0.945	0.0288525	0.0676722	1	Inhibited	http://www.genome.jp/dbget-bin/show_pathway?hsa04150_1+27330+6196+6197+3479+5594+10000+5170+5562+9470
56	Prostate cancer	05215_1	52	18	0.0116202	9.84601	0.483	0.034701	0.0799362	1	Activated	http://www.genome.jp/dbget-bin/show_pathway?hsa05215_1+4893+6655+1956+2260+2263+5159+3479+5155+7039+10000+5170+2932+83439+4792+596+1387+2033+5594
57	Endocrine and other factor-regulated calcium reabsorption	04961_2	12	6	0.021	2.61943	0.28	0.0360809	0.0816567	1	Activated	http://www.genome.jp/dbget-bin/show_pathway?hsa04961_2+7421+6546+2099+490+477+483
58	Cytokine-cytokine receptor interaction	04060_1	3	3	0.00841057	0.799238	0.738	0.0377515	0.0839645	1	Activated	http://www.genome.jp/dbget-bin/show_pathway?hsa04060_1+91+3625+92
59	Calcium signaling pathway	04020_1	141	40	0.0138437	5.38017	0.511	0.0421002	0.0905777	1	Activated	http://www.genome.jp/dbget-bin/show_pathway?hsa04020_1+3707+113026+7416+292+136+153+2774+6546+80228+1909+3269+3356+5724+5731+5733+5737+6915+2776+51196+3708+6262+10105+5023+5025+490+491+493+5567+5350+5136+816+817+5533+5534+1956+2065+5159+5256+5257+4638
60	Toll-like receptor signaling pathway	04620_1	43	16	0.00791055	-1.09186	0.895	0.0421291	0.0905777	1	Inhibited	http://www.genome.jp/dbget-bin/show_pathway?hsa04620_1+5594+2353+3725+5599+5602+6416+5603+5608+3553+4792+10000+5879+8772+7100+7098+958
61	Leishmaniasis	05140_1	14	7	0.0127166	1.1096	0.613	0.0456355	0.0949739	1	Activated	http://www.genome.jp/dbget-bin/show_pathway?hsa05140_1+2215+5603+5743+3684+718+3725+5594
62	Adipocytokine signaling pathway	04920_1	36	13	0.0207159	2.67923	0.382	0.0462082	0.0949739	1	Activated	http://www.genome.jp/dbget-bin/show_pathway?hsa04920_1+1374+51703+5465+2538+5562+5564+5565+4792+9021+10891+5599+5602+9370
63	Chagas disease (American trypanosomiasis)	05142_1	28	11	0.0167358	-1.97976	0.475	0.0463826	0.0949739	1	Inhibited	http://www.genome.jp/dbget-bin/show_pathway?hsa05142_1+6416+5599+5602+5594+2353+3725+5603+5519+5522+4792+7043
64	Melanoma	05218_1	53	13	0.271186	27.1807	0.034	0.05243	0.105679	1	Activated	http://www.genome.jp/dbget-bin/show_pathway?hsa05218_1+1956+2260+4233+5159+2247+2251+2258+2259+3479+5155+4893+10000+5594
65	RIG-I-like receptor signaling pathway	04622_1	25	10	0.0193556	1.59684	0.501	0.0546524	0.108464	1	Activated	http://www.genome.jp/dbget-bin/show_pathway?hsa04622_1+57506+9474+340061+7706+8772+5603+5599+5602+4792+80143
66	Gap junction	04540_1	54	17	0.0356842	10.9712	0.289	0.0574871	0.112361	1	Activated	http://www.genome.jp/dbget-bin/show_pathway?hsa04540_1+2771+2773+1902+4893+112+5567+6655+3356+2776+5155+1956+5159+3708+5594+153+2982+2983
67	Axon guidance	04360_4	20	9	0.0111241	0.126306	0.976	0.0599632	0.114925	1	Activated	http://www.genome.jp/dbget-bin/show_pathway?hsa04360_4+5879+22885+3983+5533+5534+4776+4690+9423+219699
68	HTLV-I infection	05166_2	55	17	0.0421673	6.47501	0.261	0.060634	0.114925	1	Activated	http://www.genome.jp/dbget-bin/show_pathway?hsa05166_2+6416+5599+3725+5159+5155+2932+10000+11211+2535+7855+8322+8324+7475+7483+1739+4792+4215
69	Renal cell carcinoma	05211_2	8	5	0.0111926	0	1	0.0614755	0.114925	1	Inhibited	http://www.genome.jp/dbget-bin/show_pathway?hsa05211_2+7043+1387+2033+5155+7039
70	Melanogenesis	04916_1	44	15	0.023341	10.243	0.488	0.0623622	0.114925	1	Activated	http://www.genome.jp/dbget-bin/show_pathway?hsa04916_1+4286+1387+2033+11211+2535+7855+8322+8324+2775+2776+7475+7483+83439+5567+2932
71	Glioma	05214_1	32	12	0.0189169	-2.43307	0.622	0.0640383	0.116257	1	Inhibited	http://www.genome.jp/dbget-bin/show_pathway?hsa05214_1+7039+1956+5155+5159+816+817+4893+5728+10000+6655+3479+5594
72	B cell receptor signaling pathway	04662_1	34	10	0.136306	-4.57472	0.088	0.0650516	0.116257	1	Inhibited	http://www.genome.jp/dbget-bin/show_pathway?hsa04662_1+2932+10000+4893+2353+3725+5879+10451+5594+6655+4792
73	Type II diabetes mellitus	04930_1	21	6	0.243236	-7.39082	0.05	0.0657886	0.116257	1	Inhibited	http://www.genome.jp/dbget-bin/show_pathway?hsa04930_1+3643+9021+5594+5599+5602+9370
74	Epstein-Barr virus infection	05169_1	36	10	0.181055	-5.70869	0.072	0.0696126	0.119707	1	Inhibited	http://www.genome.jp/dbget-bin/show_pathway?hsa05169_1+6416+5599+5602+5608+5603+3725+2932+10000+9020+4792
75	Amphetamine addiction	05031_1	15	5	0.173055	-2.68677	0.076	0.0701164	0.119707	1	Inhibited	http://www.genome.jp/dbget-bin/show_pathway?hsa05031_1+2354+3065+2353+3725+5501
76	TGF-beta signaling pathway	04350_1	32	12	0.0189169	-2.12679	0.703	0.0707497	0.119707	1	Inhibited	http://www.genome.jp/dbget-bin/show_pathway?hsa04350_1+3400+4086+92+3625+7048+5519+7043+5594+1634+7057+1387+2033
77	HTLV-I infection	05166_1	10	5	0.0350564	2.32183	0.384	0.0714533	0.119707	1	Activated	http://www.genome.jp/dbget-bin/show_pathway?hsa05166_1+7043+7048+6929+1387+2033
78	GnRH signaling pathway	04912_1	60	19	0.0258008	-3.56134	0.574	0.077195	0.127669	1	Inhibited	http://www.genome.jp/dbget-bin/show_pathway?hsa04912_1+112+5567+5603+5608+6416+5599+5602+1956+1839+4893+6655+4215+3725+5337+2776+3708+816+817+5594
79	Serotonergic synapse	04726_1	11	4	0.168709	-5.32401	0.132	0.106995	0.174713	1	Inhibited	http://www.genome.jp/dbget-bin/show_pathway?hsa04726_1+5594+1843+836+4893
80	Herpes simplex infection	05168_2	7	4	0.0353068	-1.24793	0.647	0.109171	0.176039	1	Inhibited	http://www.genome.jp/dbget-bin/show_pathway?hsa05168_2+8772+836+54205+4792
81	Basal cell carcinoma	05217_1	39	11	0.153141	12.9805	0.153	0.111382	0.177387	1	Activated	http://www.genome.jp/dbget-bin/show_pathway?hsa05217_1+7475+7483+11211+2535+7855+8322+8324+2736+2737+2932+83439
82	Alzheimer's disease	05010_1	5	3	0.0605458	-0.938078	0.408	0.116123	0.182682	1	Inhibited	http://www.genome.jp/dbget-bin/show_pathway?hsa05010_1+4137+2932+824
83	Glioma	05214_2	28	10	0.0432274	-2.66627	0.581	0.117646	0.182848	1	Inhibited	http://www.genome.jp/dbget-bin/show_pathway?hsa05214_2+7039+1956+5155+5159+4893+816+817+6655+3479+5594
84	Chemokine signaling pathway	04062_1	140	33	0.196569	18.0881	0.138	0.124978	0.191931	1	Activated	http://www.genome.jp/dbget-bin/show_pathway?hsa04062_1+7852+56477+6347+6366+6376+6387+157+2869+2785+2787+2788+2791+54331+55970+59345+2771+2773+5567+112+7074+5879+2932+10000+9844+6655+4893+5058+10451+8976+6777+4792+1398+5594
85	NOD-like receptor signaling pathway	04621_2	5	3	0.0605458	-0.588965	0.462	0.128016	0.194283	1	Inhibited	http://www.genome.jp/dbget-bin/show_pathway?hsa04621_2+29108+834+10910
86	Pathways in cancer	05200_3	5	3	0.0605458	-1.21867	0.476	0.131035	0.196552	1	Inhibited	http://www.genome.jp/dbget-bin/show_pathway?hsa05200_3+54205+596+8772
87	Viral myocarditis	05416_1	7	3	0.153909	1.45848	0.193	0.134159	0.198925	1	Activated	http://www.genome.jp/dbget-bin/show_pathway?hsa05416_1+2534+857+5879
88	Prion diseases	05020_1	7	3	0.153909	6.15512	0.197	0.136318	0.199829	1	Activated	http://www.genome.jp/dbget-bin/show_pathway?hsa05020_1+5621+5594+1958
89	Hedgehog signaling pathway	04340_1	32	10	0.0981926	3.61576	0.327	0.14252	0.206573	1	Activated	http://www.genome.jp/dbget-bin/show_pathway?hsa04340_1+7475+7483+2736+2737+2932+8945+5567+1454+1456+53944
90	Oocyte meiosis	04114_1	74	22	0.0352056	-0.403393	0.965	0.148878	0.213391	1	Inhibited	http://www.genome.jp/dbget-bin/show_pathway?hsa04114_1+27330+6196+6197+5594+64506+6790+995+816+817+5501+5567+7529+112+8945+5519+891+5533+5534+3479+3708+5525+5526
91	Ras signaling pathway	04014_3	7	4	0.0353068	0.0408336	0.981	0.151112	0.214214	1	Activated	http://www.genome.jp/dbget-bin/show_pathway?hsa04014_3+7074+4893+51196+22808
92	Progesterone-mediated oocyte maturation	04914_1	11	5	0.0537274	-0.670452	0.671	0.155842	0.218518	1	Inhibited	http://www.genome.jp/dbget-bin/show_pathway?hsa04914_1+27330+6196+6197+5594+995
93	Shigellosis	05131_1	18	7	0.0554696	-0.991394	0.684	0.162074	0.222811	1	Inhibited	http://www.genome.jp/dbget-bin/show_pathway?hsa05131_1+4792+7322+8945+5599+5602+5594+5603
94	Glutamatergic synapse	04724_1	44	14	0.0492592	-1.02583	0.772	0.162358	0.222811	1	Inhibited	http://www.genome.jp/dbget-bin/show_pathway?hsa04724_1+112+5567+2771+2773+2775+9454+3708+85358+2776+7220+5533+5534+5594+5337
95	Renal cell carcinoma	05211_1	20	6	0.206985	-1.89728	0.206	0.177164	0.240571	1	Inhibited	http://www.genome.jp/dbget-bin/show_pathway?hsa05211_1+3725+5594+1398+4233+6655+10000
96	Cocaine addiction	05030_1	8	4	0.0594211	-0.349495	0.75	0.183201	0.246176	1	Inhibited	http://www.genome.jp/dbget-bin/show_pathway?hsa05030_1+2771+2773+26086+5567
97	Pancreatic cancer	05212_1	18	7	0.0554696	-0.516117	0.851	0.191333	0.254453	1	Inhibited	http://www.genome.jp/dbget-bin/show_pathway?hsa05212_1+5898+5899+5337+5594+5599+5602+5879
98	Cell cycle	04110_1	50	15	0.0684373	0.746529	0.739	0.201506	0.265248	1	Activated	http://www.genome.jp/dbget-bin/show_pathway?hsa04110_1+7529+995+1870+890+1028+2932+3065+7029+8555+891+1022+4999+1387+2033+7043
99	Pancreatic cancer	05212_2	12	3	0.453735	3.95721	0.113	0.203581	0.265273	1	Activated	http://www.genome.jp/dbget-bin/show_pathway?hsa05212_2+9459+5879+10000
100	Toxoplasmosis	05145_1	17	6	0.112689	-1.06885	0.49	0.215154	0.277549	1	Inhibited	http://www.genome.jp/dbget-bin/show_pathway?hsa05145_1+5603+5608+5599+5602+5594+4792
101	Acute myeloid leukemia	05221_1	33	10	0.11638	2.23979	0.483	0.218024	0.278466	1	Activated	http://www.genome.jp/dbget-bin/show_pathway?hsa05221_1+1050+862+6655+4893+7704+83439+6777+10000+5467+5594
102	NOD-like receptor signaling pathway	04621_1	19	7	0.0729166	0.550728	0.868	0.237977	0.30097	1	Activated	http://www.genome.jp/dbget-bin/show_pathway?hsa04621_1+5599+5602+5594+5603+4792+10910+55914
103	Endometrial cancer	05213_1	23	6	0.320221	-4.57979	0.236	0.27075	0.339095	1	Inhibited	http://www.genome.jp/dbget-bin/show_pathway?hsa05213_1+4893+6655+5170+10000+1956+5594
104	Cytokine-cytokine receptor interaction	04060_2	5	2	0.269708	1.18734	0.288	0.276154	0.342537	1	Activated	http://www.genome.jp/dbget-bin/show_pathway?hsa04060_2+56477+6347
105	Melanogenesis	04916_2	8	3	0.210602	-3.86512	0.39	0.287422	0.353119	1	Inhibited	http://www.genome.jp/dbget-bin/show_pathway?hsa04916_2+4286+5594+4893
106	Melanogenesis	04916_3	19	6	0.17286	1.05606	0.486	0.292087	0.355465	1	Activated	http://www.genome.jp/dbget-bin/show_pathway?hsa04916_3+5567+2771+2773+2775+816+817
107	Leukocyte transendothelial migration	04670_1	53	15	0.104692	1.87576	0.827	0.298415	0.359771	1	Activated	http://www.genome.jp/dbget-bin/show_pathway?hsa04670_1+1003+6387+7852+2771+2773+7070+2909+3684+5879+10451+5603+1495+10398+4478+7430
108	Axon guidance	04360_1	18	6	0.141299	-0.760064	0.622	0.301604	0.36025	1	Inhibited	http://www.genome.jp/dbget-bin/show_pathway?hsa04360_1+5879+5058+5062+5063+54910+23365
109	Chronic myeloid leukemia	05220_1	34	9	0.242515	-3.92815	0.384	0.314188	0.371838	1	Inhibited	http://www.genome.jp/dbget-bin/show_pathway?hsa05220_1+6655+4893+6777+1398+9846+23624+10000+4792+5594
110	Thyroid cancer	05216_1	15	4	0.364642	-2.90769	0.284	0.338389	0.391344	1	Inhibited	http://www.genome.jp/dbget-bin/show_pathway?hsa05216_1+4893+8031+10342+5594
111	Gastric acid secretion	04971_1	20	6	0.206985	-0.876024	0.503	0.339647	0.391344	1	Inhibited	http://www.genome.jp/dbget-bin/show_pathway?hsa04971_1+112+5567+2771+2773+7430+3759
112	Natural killer cell mediated cytotoxicity	04650_1	53	15	0.104692	-0.0618555	0.995	0.339771	0.391344	1	Inhibited	http://www.genome.jp/dbget-bin/show_pathway?hsa04650_1+4772+5533+5534+8743+8793+5879+5058+10451+6655+4893+5594+2215+2534+3384+3105
113	Alcoholism	05034_2	10	3	0.332505	-4.33238	0.321	0.345543	0.391788	1	Inhibited	http://www.genome.jp/dbget-bin/show_pathway?hsa05034_2+6655+4893+5594
114	Salivary secretion	04970_1	17	4	0.4654	1.78071	0.23	0.346231	0.391788	1	Activated	http://www.genome.jp/dbget-bin/show_pathway?hsa04970_1+112+5567+6844+153
115	Vascular smooth muscle contraction	04270_1	57	15	0.168132	2.7053	0.677	0.361179	0.405148	1	Activated	http://www.genome.jp/dbget-bin/show_pathway?hsa04270_1+4638+10398+59+72+2776+81579+84647+4629+1909+4660+5501+5594+800+3708+23365
116	Long-term depression	04730_1	35	10	0.157897	-1.16212	0.832	0.398017	0.442623	1	Inhibited	http://www.genome.jp/dbget-bin/show_pathway?hsa04730_1+5594+5519+2776+3708+2982+2983+4893+2771+2773+2775
117	Dilated cardiomyopathy	05414_1	35	7	0.587005	1.15815	0.245	0.422708	0.466062	1	Activated	http://www.genome.jp/dbget-bin/show_pathway?hsa05414_1+27092+781+5567+112+5350+6262+153
118	Jak-STAT signaling pathway	04630_1	102	23	0.325781	-2.28098	0.457	0.432442	0.472755	1	Inhibited	http://www.genome.jp/dbget-bin/show_pathway?hsa04630_1+10252+6655+1387+2033+6777+9021+10401+23529+1438+3570+3572+3587+3588+3597+3977+53832+5618+9180+23624+3574+3600+10254+10000
119	Pancreatic secretion	04972_1	9	3	0.270823	-0.536837	0.565	0.440257	0.477254	1	Inhibited	http://www.genome.jp/dbget-bin/show_pathway?hsa04972_1+2776+3708+6262
120	Cytosolic DNA-sensing pathway	04623_1	10	3	0.332505	1.07441	0.478	0.451262	0.485107	1	Activated	http://www.genome.jp/dbget-bin/show_pathway?hsa04623_1+57506+340061+4792
121	Colorectal cancer	05210_1	32	9	0.187668	-0.0453081	0.984	0.496604	0.529437	1	Inhibited	http://www.genome.jp/dbget-bin/show_pathway?hsa05210_1+5599+5602+5879+3725+5594+2353+10000+2932+83439
122	Alcoholism	05034_1	28	4	0.850312	-5.46995	0.23	0.514711	0.544244	1	Inhibited	http://www.genome.jp/dbget-bin/show_pathway?hsa05034_1+5594+2354+4893+5501
123	Endocrine and other factor-regulated calcium reabsorption	04961_1	13	3	0.510906	-1.07437	0.389	0.51986	0.545219	1	Inhibited	http://www.genome.jp/dbget-bin/show_pathway?hsa04961_1+5567+112+2776
124	Aldosterone-regulated sodium reabsorption	04960_1	21	5	0.429623	0.605945	0.497	0.543204	0.565108	1	Activated	http://www.genome.jp/dbget-bin/show_pathway?hsa04960_1+3643+3479+477+483+5170
125	Measles	05162_1	18	3	0.740372	-1.14009	0.293	0.548437	0.565987	1	Inhibited	http://www.genome.jp/dbget-bin/show_pathway?hsa05162_1+10000+2932+6777
126	TGF-beta signaling pathway	04350_2	7	2	0.432667	0	1	0.79515	0.807672	1	Inhibited	http://www.genome.jp/dbget-bin/show_pathway?hsa04350_2+130399+91
127	Pathways in cancer	05200_5	7	2	0.432667	0	1	0.79515	0.807672	1	Inhibited	http://www.genome.jp/dbget-bin/show_pathway?hsa05200_5+4149+1870
128	Osteoclast differentiation	04380_2	8	2	0.506688	0	1	0.851165	0.857815	1	Inhibited	http://www.genome.jp/dbget-bin/show_pathway?hsa04380_2+2353+9021
129	Olfactory transduction	04740_1	92	7	0.999789	-0.2367	0.962	0.999261	0.999261	1	Inhibited	http://www.genome.jp/dbget-bin/show_pathway?hsa04740_1+2774+81285+157+5567+816+817+1179

## Sheet: SPIA
	Name	ID	pSize	NDE	pNDE	tA	pPERT	pG	pGFdr	pGFWER	Status	KEGGLINK
1	Alzheimer'	5010	146	67	2.87561e-12	-6.00197	0.194	1.62979e-11	1.19351e-09	2.23282e-09	Inhibited	http://www.genome.jp/dbget-bin/show_pathway?hsa05010+5663+51107+23621+102+836+54205+317+4694+4695+4700+4704+4707+4708+4709+4711+4712+4713+4715+4717+4719+4720+4722+4723+6389+6390+6391+6392+10975+1537+27089+29796+7384+7385+7386+498+506+509+515+516+518+1327+1329+1337+1340+1345+1346+1347+1349+1350+9377+3708+2776+824+4137+8772+5594+11261+5533+5534+63928+3416+322+4023+840+2932+6622+3553
2	Parkinson'	5012	108	54	5.74817e-12	-10.2324	0.104	1.74235e-11	1.19351e-09	2.38702e-09	Inhibited	http://www.genome.jp/dbget-bin/show_pathway?hsa05012+120892+7314+9627+6622+7345+54205+4694+4695+4700+4704+4707+4708+4709+4711+4712+4713+4715+4717+4719+4720+4722+4723+6389+6390+6391+6392+10975+1537+27089+29796+7384+7385+7386+1327+1329+1337+1340+1345+1346+1347+1349+1350+9377+498+506+509+515+516+518+10105+292+7416+836+317
3	Focal adhe	4510	176	63	2.89612e-06	95.6792	5e-06	3.75891e-10	1.71657e-08	5.1497e-08	Activated	http://www.genome.jp/dbget-bin/show_pathway?hsa04510+3694+3673+3678+3679+3680+2316+2317+2318+4638+10398+5501+10000+5170+29780+5728+87+824+2909+2534+1277+1278+1282+1284+1290+1291+1292+1293+2335+284217+3908+3910+3913+3914+3915+5649+7057+7058+7450+857+858+331+596+5594+6655+1956+2324+4233+5159+3479+5155+7424+1398+1793+5599+5602+3725+5058+5062+5063+5879+10451+2932
4	ECM-recept	4512	74	26	0.00217154	22.2472	5e-06	2.09971e-07	7.1915e-06	2.8766e-05	Activated	http://www.genome.jp/dbget-bin/show_pathway?hsa04512+284217+3908+3910+3913+3914+3915+1277+1278+1282+1284+1290+1291+1292+1293+7450+2335+7057+7058+9899+6383+3694+3680+3679+3678+5649+3673
5	Huntington	5016	164	61	4.25137e-07	-3.14459	0.234	1.70346e-06	4.66748e-05	0.000233374	Inhibited	http://www.genome.jp/dbget-bin/show_pathway?hsa05016+4694+4695+4700+4704+4707+4708+4709+4711+4712+4713+4715+4717+4719+4720+4722+4723+6389+6390+6391+6392+10975+1537+27089+29796+7384+7385+7386+1327+1329+1337+1340+1345+1346+1347+1349+1350+9377+498+506+509+515+516+518+23186+3065+1387+2033+2776+3708+10105+292+7416+54205+6647+3092+836+83544+7052+317+10891+5468
6	PPAR signa	3320	65	30	2.4859e-06	-3.19676	0.06	2.4936e-06	5.69372e-05	0.000341623	Inhibited	http://www.genome.jp/dbget-bin/show_pathway?hsa03320+2710+11001+376497+2167+2171+5465+5467+5468+6342+30+34+33+1962+1376+1374+51703+4023+3158+10580+51129+51+8310+5170+5360+9370+6319+79966+9415+1593+1622
7	Axon guida	4360	118	46	2.45397e-06	8.48885	0.318	1.1755e-05	0.000230062	0.00161043	Activated	http://www.genome.jp/dbget-bin/show_pathway?hsa04360+2771+2773+7852+5594+5879+4772+4776+11261+5533+5534+63928+22885+3983+22854+6586+9353+2534+5058+5062+5063+4690+1808+6091+25791+219699+2042+57689+2050+9423+23365+4233+3985+4893+5362+56920+6405+80031+54910+9037+23380+8829+3897+1072+1073+6387+2932
8	Pathways i	5200	295	82	0.00121821	63.9319	0.004	6.44764e-05	0.00110416	0.00883327	Activated	http://www.genome.jp/dbget-bin/show_pathway?hsa05200+836+999+7475+7483+1495+1282+1284+2335+284217+3908+3910+3913+3914+3915+3673+5728+11211+2535+7855+8322+8324+1398+23624+6777+1956+5159+4233+2260+2263+10342+7039+5155+3479+2932+6655+4893+4792+6789+8031+5898+5899+5879+5337+5599+5602+3725+2353+83439+51684+2271+112399+54583+1387+2033+54205+7043+7048+1488+3065+5468+7704+862+1050+4286+4149+1870+8772+574…
9	Glutamater	4724	113	32	0.0262173	-11.0582	0.009	0.00220663	0.0335898	0.302308	Inhibited	http://www.genome.jp/dbget-bin/show_pathway?hsa04724+2899+2901+6505+6507+112+54407+5567+2776+3708+7220+2771+2773+2775+2785+2787+2788+2791+54331+55970+59345+11261+5533+5534+63928+2744+157+81579+84647+5337+5594+9454+85358
10	Small cell	5222	73	20	0.0907952	25.9902	0.005	0.00394844	0.0540937	0.540937	Activated	http://www.genome.jp/dbget-bin/show_pathway?hsa05222+3673+10000+317+4149+5728+54205+1282+1284+2335+284217+3908+3910+3913+3914+3915+331+596+5743+4792+1870
11	MAPK signa	4010	241	69	0.00124597	5.97727	0.426	0.00453349	0.0564626	0.621088	Activated	http://www.genome.jp/dbget-bin/show_pathway?hsa04010+11221+1843+1844+1848+80824+5801+5495+9448+81579+84647+4137+9020+5594+8649+5567+22800+22808+4893+6655+55970+5159+2260+2263+1956+27092+781+5155+2247+2251+2258+2259+3164+51701+9261+4149+5603+5608+10000+9064+51776+7786+9175+6789+836+7048+7043+3553+5879+5058+5062+4215+5599+5602+6416+1398+3727+3725+4776+11261+5533+5534+63928+2316+2317+2318+2353+27330…
12	Wnt signal	4310	138	42	0.00314195	-8.40513	0.223	0.00578986	0.0661009	0.79321	Inhibited	http://www.genome.jp/dbget-bin/show_pathway?hsa04310+4772+4776+11261+5533+5534+63928+816+817+11211+2535+7855+8322+8324+5599+5602+5879+23500+144165+5467+3725+1488+64321+83439+1387+2033+57680+51701+8945+6907+79718+5519+5525+5526+5567+5663+2932+23401+1454+6422+6423+7475+7483
13	Regulation	4810	191	55	0.00319782	13.6747	0.259	0.00670558	0.0706665	0.918664	Activated	http://www.genome.jp/dbget-bin/show_pathway?hsa04810+8976+10152+23191+10458+1072+1073+3985+85477+5305+79837+8396+87+4478+5962+7430+5501+10398+4638+55740+5058+5062+5063+9459+5879+23365+10788+8826+2909+10451+7074+5594+1793+55970+1398+3673+3678+3679+3680+3684+3694+2335+22800+22808+4893+6655+1956+2260+2263+5159+2247+2251+2258+2259+5155+4628
14	Renal cell	5211	60	20	0.0126833	-7.86227	0.082	0.00818347	0.0800811	1	Inhibited	http://www.genome.jp/dbget-bin/show_pathway?hsa05211+7043+7424+1387+2033+112399+54583+7039+5155+2271+5879+1398+6655+4233+5058+5062+5063+10000+3725+5594+4893
15	Lysosome	4142	114	34	0.0102167	-0.753107	0.135	0.0104633	0.0955646	1	Inhibited	http://www.genome.jp/dbget-bin/show_pathway?hsa04142+9114+1508+1512+1513+1515+8722+9476+2720+3073+3074+4758+3423+6609+175+79158+2760+5538+3916+3920+950+7805+1201+1203+8763+6272+256471+3482+51172+10053+164+8905+8907+8546+285362
16	Pertussis	5133	62	22	0.00400511	-3.18043	0.628	0.0175697	0.142336	1	Inhibited	http://www.genome.jp/dbget-bin/show_pathway?hsa05133+3684+3553+2771+2773+3678+1072+1073+836+840+715+716+710+718+727+5603+5594+2353+3725+5599+5602+834+29108
17	Pathogenic	5130	45	13	0.110028	17.1477	0.023	0.0176621	0.142336	1	Activated	http://www.genome.jp/dbget-bin/show_pathway?hsa05130+7100+7846+79861+999+100506658+7430+2534+8976+4690+203068+347733+7280+84617
18	Circadian	4710	16	8	0.00776313	-2.56006	0.417	0.0217964	0.165894	1	Inhibited	http://www.genome.jp/dbget-bin/show_pathway?hsa04710+1454+8553+1408+406+4862+8863+8945+6095
19	Transcript	5202	141	38	0.0351302	-1.1845	0.119	0.0270784	0.174809	1	Inhibited	http://www.genome.jp/dbget-bin/show_pathway?hsa05202+2115+466+8013+5155+7102+5468+4233+7048+3479+1051+862+7704+1050+3684+958+6929+2120+9611+4297+4005+5090+4086+8091+8842+5218+4094+4149+905+4298+1848+1436+4211+3248+604+8353+3065+3087+171558
20	Sulfur rel	4122	8	3	0.210602	-3.22387	0.02	0.0272511	0.174809	1	Inhibited	http://www.genome.jp/dbget-bin/show_pathway?hsa04122+9054+4357+7263
21	Salmonella	5132	76	25	0.0069493	-2.42928	0.616	0.0276265	0.174809	1	Inhibited	http://www.genome.jp/dbget-bin/show_pathway?hsa05132+5879+5599+5602+8976+2353+3725+7100+2316+2317+2318+51143+79659+7879+83547+3831+89953+29108+834+3553+3606+5594+5603+5585+5586+4628
22	Apoptosis	4210	82	24	0.0343505	-13.4475	0.127	0.0280715	0.174809	1	Inhibited	http://www.genome.jp/dbget-bin/show_pathway?hsa04210+11261+5533+5534+63928+596+2021+9131+836+331+840+839+5567+5576+5577+4792+317+54205+824+10000+9020+8772+8793+3553+8743
23	Legionello	5134	46	16	0.0160192	-3.91413	0.322	0.0323272	0.192558	1	Inhibited	http://www.genome.jp/dbget-bin/show_pathway?hsa05134+29108+834+3553+3606+840+4792+23786+5861+51128+54205+836+317+3684+718+1917+7100
24	Dopaminerg	4728	111	34	0.00659791	-0.0117421	0.996	0.0395934	0.218538	1	Inhibited	http://www.genome.jp/dbget-bin/show_pathway?hsa04728+2774+5567+2776+3708+1644+4128+4129+2771+2773+2775+2785+2787+2788+2791+54331+55970+59345+10000+2932+5599+5602+5603+2353+5533+816+817+5519+5522+5525+5526+5501+3800+406+50632
25	Notch sign	4330	46	17	0.0067984	0.276351	0.975	0.0398792	0.218538	1	Activated	http://www.genome.jp/dbget-bin/show_pathway?hsa04330+51107+5663+3065+1488+9612+171558+3516+1387+2033+55534+196403+8650+9253+3714+4854+4855+4242
26	ErbB signa	4012	76	23	0.0260346	-12.9506	0.271	0.0420075	0.220725	1	Inhibited	http://www.genome.jp/dbget-bin/show_pathway?hsa04012+2065+6777+1956+2932+5058+5062+5063+4690+7039+6416+23624+5599+5602+1398+6655+816+817+1839+3725+10000+727738+5594+4893
27	Amyotrophi	5014	50	17	0.0168377	-3.23495	0.437	0.0435005	0.220725	1	Inhibited	http://www.genome.jp/dbget-bin/show_pathway?hsa05014+6647+54205+834+836+596+317+5608+5603+4747+4744+5630+847+5879+11261+5533+5534+63928
28	Insulin si	4910	120	32	0.0566652	-22.1348	0.14	0.0463034	0.224137	1	Inhibited	http://www.genome.jp/dbget-bin/show_pathway?hsa04910+5599+5602+5792+9021+5594+5562+5564+5565+3991+5501+5507+2998+5256+5257+5567+5576+5577+6655+4893+9470+3643+2538+2203+10891+10580+10000+23433+2932+1398+5584+5170+23624
29	Tight junc	4530	115	34	0.0117352	1.64918	0.701	0.0477165	0.224137	1	Activated	http://www.genome.jp/dbget-bin/show_pathway?hsa04530+58494+83700+5519+100506658+5010+7122+84552+84612+3993+9223+1495+8777+10398+4628+4629+8531+5584+22800+22808+4893+10000+2771+2773+51776+10207+5522+87+8573+7525+260425+5728+93643+154810+64398
30	Colorectal	5210	56	14	0.23644	7.01027	0.037	0.0502055	0.224137	1	Activated	http://www.genome.jp/dbget-bin/show_pathway?hsa05210+836+7043+5599+5602+5879+5594+3725+2353+54205+596+83439+2932+10000+7048
31	Dilated ca	5414	83	21	0.161025	-3.01186	0.055	0.0507172	0.224137	1	Inhibited	http://www.genome.jp/dbget-bin/show_pathway?hsa05414+27092+781+6262+6546+3673+3678+3679+3680+3694+6442+3908+7139+7169+1756+1674+153+112+5567+5350+3479+7043
32	Gap juncti	4540	77	23	0.0301815	8.82692	0.332	0.056145	0.240371	1	Activated	http://www.genome.jp/dbget-bin/show_pathway?hsa04540+2771+2773+3356+1902+5567+203068+347733+7280+84617+112+7846+79861+2982+2983+5594+4893+6655+1956+5159+5155+153+2776+3708
33	Prion dise	5020	33	11	0.0563617	6.21437	0.194	0.0603113	0.247278	1	Activated	http://www.genome.jp/dbget-bin/show_pathway?hsa05020+5621+4684+3915+5567+6647+2534+5594+1958+3553+727+730
34	Systemic l	5322	72	17	0.286378	5.54228	0.039	0.0613682	0.247278	1	Activated	http://www.genome.jp/dbget-bin/show_pathway?hsa05322+2215+727+718+716+715+730+3113+958+8334+8336+94239+9555+3017+8345+8353+6738+87
35	Melanoma	5218	68	17	0.20724	24.7222	0.058	0.0651622	0.255064	1	Activated	http://www.genome.jp/dbget-bin/show_pathway?hsa05218+999+4893+4286+5728+1956+2260+4233+5159+2247+2251+2258+2259+3479+5155+1870+10000+5594
36	Fc epsilon	4664	68	16	0.299698	-14.9714	0.047	0.0741278	0.263622	1	Inhibited	http://www.genome.jp/dbget-bin/show_pathway?hsa04664+2534+10000+5603+6416+5608+5163+9846+5594+4893+6655+81579+84647+5599+5602+5879+10451
37	Staphyloco	5150	41	11	0.197354	10.7308	0.072	0.0746545	0.263622	1	Activated	http://www.genome.jp/dbget-bin/show_pathway?hsa05150+1675+718+727+716+715+2215+3113+3075+6403+3684+5724
38	Mineral ab	4978	46	14	0.069039	-0.659739	0.207	0.0750013	0.263622	1	Inhibited	http://www.genome.jp/dbget-bin/show_pathway?hsa04978+490+6546+7421+79901+2495+3162+55630+7779+261729+26872+477+483+140803+54822
39	Morphine a	5032	84	21	0.175694	5.74218	0.082	0.075493	0.263622	1	Activated	http://www.genome.jp/dbget-bin/show_pathway?hsa05032+112+5567+2771+2773+2775+2785+2787+2788+2791+54331+55970+59345+5136+5138+5142+5151+8622+2555+2550+157+2869
40	VEGF signa	4370	64	15	0.313963	-12.2234	0.047	0.07697	0.263622	1	Inhibited	http://www.genome.jp/dbget-bin/show_pathway?hsa04370+5743+81579+84647+9261+11261+5533+5534+63928+10000+4772+4776+5603+5594+4893+5879
41	Dorso-vent	4320	20	8	0.0351846	0.65995	0.504	0.0892384	0.298187	1	Activated	http://www.genome.jp/dbget-bin/show_pathway?hsa04320+56907+64506+4854+4855+2120+5594+6655+1956
42	Cholinergi	4725	102	26	0.121968	11.3193	0.177	0.104393	0.329332	1	Activated	http://www.genome.jp/dbget-bin/show_pathway?hsa04725+1136+43+112+5567+2776+3708+2771+2773+2775+2785+2787+2788+2791+54331+55970+59345+3759+3768+5594+816+817+10000+596+4893+2353+2534
43	Hepatitis	5160	121	24	0.591366	-9.7511	0.037	0.105511	0.329332	1	Inhibited	http://www.genome.jp/dbget-bin/show_pathway?hsa05160+57506+7098+4792+975+5010+7122+100506658+9021+5519+5522+4938+6041+27102+5603+5594+1956+6655+4893+10000+2932+5599+5602+5163+5465
44	Fc gamma R	4666	80	21	0.121262	-10.0906	0.181	0.105771	0.329332	1	Inhibited	http://www.genome.jp/dbget-bin/show_pathway?hsa04666+5594+10000+10451+5879+10810+8976+1398+5337+5058+3985+1072+1073+50807+55616+4082+4651+85477+8613+9846+382+1759
45	Epithelial	5120	63	19	0.0418818	-2.90441	0.558	0.111155	0.332587	1	Inhibited	http://www.genome.jp/dbget-bin/show_pathway?hsa05120+5603+3725+5599+5602+6416+4792+51382+9114+9296+836+5058+5879+9020+4233+58494+83700+1839+102+1956
46	B cell rec	4662	69	17	0.226035	-10.1642	0.104	0.111671	0.332587	1	Inhibited	http://www.genome.jp/dbget-bin/show_pathway?hsa04662+4792+2932+10000+10451+975+2353+3725+4893+4772+4776+11261+5533+5534+63928+5879+5594+6655
47	Vascular s	4270	97	28	0.0282603	0.661953	0.962	0.125195	0.357568	1	Activated	http://www.genome.jp/dbget-bin/show_pathway?hsa04270+4638+10398+4660+5501+23365+59+72+2776+3708+27345+3778+3779+81579+84647+800+5594+136+4881+112+5567+2982+2983+4882+1909+10266+10268+4629+10335
48	Tuberculos	5152	152	40	0.0443159	-4.77403	0.614	0.125279	0.357568	1	Inhibited	http://www.genome.jp/dbget-bin/show_pathway?hsa05152+9902+5289+9114+8411+3916+3920+7879+816+817+2215+11261+5533+5534+63928+3684+1387+2033+4802+1051+1054+5594+836+8772+10000+54205+317+596+3113+3587+3553+23365+1263+7421+3606+5599+5602+5603+7043+3588+718
49	Serotonerg	4726	102	26	0.121968	-5.13806	0.243	0.133926	0.374447	1	Inhibited	http://www.genome.jp/dbget-bin/show_pathway?hsa04726+3356+5567+2776+3708+1644+2771+2773+2775+2785+2787+2788+2791+54331+55970+59345+4128+4129+81579+84647+7220+1562+5743+836+5594+1843+4893
50	Calcium si	4020	165	42	0.0642832	4.86847	0.512	0.145274	0.396375	1	Activated	http://www.genome.jp/dbget-bin/show_pathway?hsa04020+3707+5136+7416+10105+6546+816+817+11261+5533+5534+63928+51196+1956+2065+5159+2776+5023+5025+4638+113026+3708+5256+5257+6262+80228+1909+3269+3356+5724+5731+5733+5737+6915+292+136+153+5350+5567+2774+490+491+493
51	Toxoplasmo	5145	108	29	0.0620763	-3.28223	0.541	0.147556	0.396375	1	Inhibited	http://www.genome.jp/dbget-bin/show_pathway?hsa05145+4792+5594+5599+5602+5603+5608+2771+2773+2775+596+331+3113+54205+836+5163+10000+81579+84647+284217+3908+3910+3913+3914+3915+10105+958+7043+3587+3588
52	T cell rec	4660	101	25	0.162962	-8.1981	0.23	0.160567	0.423031	1	Inhibited	http://www.genome.jp/dbget-bin/show_pathway?hsa04660+4792+9020+10000+5163+6655+4893+2353+3725+4772+4776+11261+5533+5534+63928+10451+5058+5062+5063+4690+2534+23624+5594+1739+5603+2932
53	Type II di	4930	40	6	0.851334	-7.19495	0.046	0.166047	0.426154	1	Inhibited	http://www.genome.jp/dbget-bin/show_pathway?hsa04930+3643+9021+5594+9370+5599+5602
54	Basal cell	5217	51	12	0.336926	12.138	0.118	0.167973	0.426154	1	Activated	http://www.genome.jp/dbget-bin/show_pathway?hsa05217+2736+2737+7475+7483+51684+11211+2535+7855+8322+8324+2932+83439
55	GABAergic	4727	84	19	0.342201	-3.24645	0.123	0.175431	0.436983	1	Inhibited	http://www.genome.jp/dbget-bin/show_pathway?hsa04727+2550+112+2771+2773+2775+2785+2787+2788+2791+54331+55970+59345+2555+18+2744+5567+10243+4905+54407
56	Bile secre	4976	66	12	0.715396	-2.72332	0.062	0.182543	0.446578	1	Inhibited	http://www.genome.jp/dbget-bin/show_pathway?hsa04976+477+483+1080+8671+112+5567+9971+343+200931+123264+9429+3156
57	HTLV-I inf	5166	239	54	0.212931	10.4196	0.217	0.188273	0.451099	1	Activated	http://www.genome.jp/dbget-bin/show_pathway?hsa05166+8829+7043+4772+4776+11261+5533+5534+63928+6777+3105+2224+22800+22808+4893+292+7416+112+5567+466+467+7048+4792+3600+9020+4055+958+4215+6416+5599+5602+3725+331+5159+5155+10000+7475+7483+11211+2535+7855+8322+8324+2932+1739+1870+2353+1958+1959+3113+1387+2033+6929+64784+7538
58	Phosphatid	4070	70	15	0.457448	1.31731	0.104	0.192461	0.451099	1	Activated	http://www.genome.jp/dbget-bin/show_pathway?hsa04070+5728+113026+51196+3708+5289+1040+8821+8871+5305+79837+8396+4534+3613+54928+3707
59	Non-small	5223	50	9	0.713529	-13.0175	0.069	0.197484	0.451099	1	Inhibited	http://www.genome.jp/dbget-bin/show_pathway?hsa05223+10000+5170+1870+4893+7039+1956+6789+6655+5594
60	Malaria	5144	44	14	0.0492592	0	1	0.197562	0.451099	1	Inhibited	http://www.genome.jp/dbget-bin/show_pathway?hsa05144+6383+975+4233+2532+2995+5175+6347+3606+958+7057+7058+7043+3553+6403
61	Alcoholism	5034	116	29	0.12925	-7.56539	0.418	0.211691	0.474436	1	Inhibited	http://www.genome.jp/dbget-bin/show_pathway?hsa05034+4128+4129+1644+5501+3065+51564+2771+2773+2775+2785+2787+2788+2791+54331+55970+59345+136+2030+4893+5594+2354+8334+8336+94239+9555+3017+8345+8353+6655
62	Arrhythmog	5412	69	20	0.0550638	0	1	0.214708	0.474436	1	Inhibited	http://www.genome.jp/dbget-bin/show_pathway?hsa05412+27092+781+6262+6546+6442+3908+1756+1824+1829+5318+1832+3673+3678+3679+3680+3694+1674+1495+87+83439
63	Herpes sim	5168	158	35	0.314323	-8.43125	0.184	0.222675	0.48423	1	Inhibited	http://www.genome.jp/dbget-bin/show_pathway?hsa05168+5599+5602+2353+3725+718+727+7098+4792+3600+3553+6347+57506+7874+6672+1387+2033+1936+29997+406+8863+51616+27102+5501+4938+6041+3105+6732+10929+6428+6430+9021+3113+8772+836+54205
64	Chemokine	4062	160	33	0.495917	18.6437	0.125	0.23437	0.501698	1	Activated	http://www.genome.jp/dbget-bin/show_pathway?hsa04062+7852+56477+6347+6366+6376+6387+2771+2773+2785+2787+2788+2791+54331+55970+59345+9844+1398+157+2869+10451+112+8976+7074+5567+5058+6777+5594+10000+4893+5879+4792+6655+2932
65	Influenza	5164	153	37	0.139548	-3.7631	0.469	0.243892	0.51405	1	Inhibited	http://www.genome.jp/dbget-bin/show_pathway?hsa05164+5644+57506+7706+7098+3725+4792+1387+2033+10000+29108+834+3553+3606+90865+4938+3113+9021+5608+5603+6416+5599+5602+27102+5611+6041+8743+8793+7416+54205+2932+5594+2224+91543+29107+55916+6347+3267
66	Amphetamin	5031	61	15	0.247051	-3.81668	0.285	0.257236	0.533959	1	Inhibited	http://www.genome.jp/dbget-bin/show_pathway?hsa05031+4128+4129+1644+816+817+5567+5501+11261+5533+5534+63928+2353+2354+3065+3725
67	Amoebiasis	5146	93	22	0.247927	3.04724	0.292	0.262476	0.536704	1	Activated	http://www.genome.jp/dbget-bin/show_pathway?hsa05146+3553+2335+284217+3908+3910+3913+3914+3915+836+7879+3684+2774+2776+5567+7043+1277+1278+1282+1284+1290+87+1992
68	Vibrio cho	5110	48	7	0.882925	-2.03484	0.089	0.27846	0.561015	1	Inhibited	http://www.genome.jp/dbget-bin/show_pathway?hsa05110+51382+9114+9296+30001+1080+5567+23480
69	Long-term	4720	61	17	0.0991105	2.2657	0.834	0.288728	0.573272	1	Activated	http://www.genome.jp/dbget-bin/show_pathway?hsa04720+1387+2033+816+817+11261+5533+5534+63928+27330+6196+6197+5567+5501+5594+4893+2776+3708
70	Cytokine-c	4060	238	43	0.830845	8.38748	0.105	0.300023	0.587188	1	Activated	http://www.genome.jp/dbget-bin/show_pathway?hsa04060+91+92+3588+3977+3572+7048+3606+3553+27190+3625+7043+958+4055+944+4050+53832+3587+1436+1956+4233+2324+5159+7424+80301+5155+5618+1438+3600+3574+3597+9180+3570+23529+56477+6347+6366+7852+6376+6387+51330+8743+8793+57007
71	Protein pr	4141	147	31	0.443198	-3.96224	0.201	0.304502	0.58756	1	Inhibited	http://www.genome.jp/dbget-bin/show_pathway?hsa04141+5599+5602+23645+824+23480+1603+80267+10483+10802+30001+4121+57134+27102+7466+5886+4287+9373+10477+7322+7323+10294+80331+5611+258010+4780+51128+596+573+9532+1410+6745
72	Endometria	5213	46	11	0.32688	-5.81885	0.306	0.330316	0.621029	1	Inhibited	http://www.genome.jp/dbget-bin/show_pathway?hsa05213+4893+2932+1495+999+83439+5728+5170+6655+1956+10000+5594
73	Osteoclast	4380	120	30	0.124577	1.76442	0.805	0.330913	0.621029	1	Activated	http://www.genome.jp/dbget-bin/show_pathway?hsa04380+1436+9846+9020+4792+5608+5599+5602+5603+4772+2534+10000+3553+2353+2354+3725+3726+3727+2215+11261+5533+5534+63928+1513+4286+9021+5468+7048+5594+5879+140885
74	GnRH signa	4912	84	21	0.175694	4.73034	0.613	0.347701	0.643717	1	Activated	http://www.genome.jp/dbget-bin/show_pathway?hsa04912+112+816+817+5608+5603+4215+81579+84647+3708+2776+5337+5567+5594+4893+6655+1956+1839+6416+5599+5602+3725
75	Jak-STAT s	4630	140	23	0.898726	-3.04126	0.14	0.386636	0.703448	1	Inhibited	http://www.genome.jp/dbget-bin/show_pathway?hsa04630+10252+10000+6655+9021+1387+2033+6777+10401+23624+10254+1438+3570+3572+3587+3588+3597+3977+53832+5618+9180+23529+3574+3600
76	Prostate c	5215	83	20	0.233205	5.30083	0.547	0.390234	0.703448	1	Activated	http://www.genome.jp/dbget-bin/show_pathway?hsa05215+4792+5728+596+83439+1387+2033+1870+4893+1956+2260+2263+5159+3479+5155+7039+5170+6655+2932+10000+5594
77	Bacterial	5100	62	16	0.179052	3.1375	0.777	0.413529	0.730456	1	Activated	http://www.genome.jp/dbget-bin/show_pathway?hsa05100+1495+5879+999+79658+3678+1793+1398+23607+23624+4233+1759+8976+2335+857+858+9844
78	Hedgehog s	4340	49	13	0.181994	-1.16768	0.771	0.41588	0.730456	1	Inhibited	http://www.genome.jp/dbget-bin/show_pathway?hsa04340+7475+7483+1454+1456+53944+2932+5567+8945+2736+2737+51684+2619+3549
79	Neurotroph	4722	109	25	0.283786	-5.49146	0.508	0.42338	0.730611	1	Inhibited	http://www.genome.jp/dbget-bin/show_pathway?hsa04722+4916+10000+4893+6655+5594+27330+6196+6197+1398+2932+4792+5163+6272+816+817+5599+5602+3725+9261+5603+4215+397+5879+596+5663
80	Pancreatic	4972	83	20	0.233205	-0.536837	0.626	0.4269	0.730611	1	Inhibited	http://www.genome.jp/dbget-bin/show_pathway?hsa04972+2776+3708+490+491+493+3778+477+483+1080+1179+6262+8671+5644+81579+84647+7220+112+5874+8766+5879
81	Bladder ca	5219	38	7	0.678687	-4.41268	0.219	0.431967	0.730611	1	Inhibited	http://www.genome.jp/dbget-bin/show_pathway?hsa05219+7424+7057+1956+999+1870+5594+4893
82	p53 signal	4115	67	13	0.623951	-2.9016	0.249	0.444649	0.742889	1	Inhibited	http://www.genome.jp/dbget-bin/show_pathway?hsa04115+8493+901+5728+7057+3479+9538+9540+317+54205+25898+64065+891+836
83	SNARE inte	4130	33	9	0.214401	0.371166	0.749	0.454286	0.749846	1	Activated	http://www.genome.jp/dbget-bin/show_pathway?hsa04130+55014+10652+9527+415117+10490+2054+6809+6843+6844
84	Melanogene	4916	92	22	0.230976	5.53497	0.735	0.470821	0.75332	1	Activated	http://www.genome.jp/dbget-bin/show_pathway?hsa04916+4286+5567+816+817+2771+2773+2775+11211+2535+7855+8322+8324+1387+2033+83439+112+2932+2776+7475+7483+5594+4893
85	Leukocyte	4670	101	23	0.307456	4.93223	0.562	0.476155	0.75332	1	Activated	http://www.genome.jp/dbget-bin/show_pathway?hsa04670+100506658+5010+7122+90952+1003+5175+58494+3684+10398+83700+5603+2909+1495+5879+10451+4478+7430+6387+7852+2771+2773+7070+87
86	Cocaine ad	5030	45	9	0.581854	2.9931	0.298	0.477211	0.75332	1	Activated	http://www.genome.jp/dbget-bin/show_pathway?hsa05030+4128+4129+1644+5567+2771+2773+26086+3725+2354
87	Endocrine	4961	45	11	0.299364	1.7002	0.592	0.483881	0.75332	1	Activated	http://www.genome.jp/dbget-bin/show_pathway?hsa04961+7421+6546+490+8766+1759+2776+2099+5567+112+477+483
88	Thyroid ca	5216	28	7	0.33827	-1.76776	0.525	0.484518	0.75332	1	Inhibited	http://www.genome.jp/dbget-bin/show_pathway?hsa05216+4893+5468+5594+999+8031+10342+83439
89	Carbohydra	4973	35	5	0.867402	1.14009	0.208	0.489383	0.75332	1	Activated	http://www.genome.jp/dbget-bin/show_pathway?hsa04973+477+483+2542+2538+10000
90	Oocyte mei	4114	99	24	0.197855	0.511515	0.958	0.504784	0.766758	1	Activated	http://www.genome.jp/dbget-bin/show_pathway?hsa04114+27330+6196+6197+5594+891+995+8945+816+817+6790+3708+11261+5533+5534+63928+64506+5567+112+7529+5501+5525+5526+5519+3479
91	Retrograde	4723	96	22	0.301577	0.268236	0.646	0.513481	0.766758	1	Activated	http://www.genome.jp/dbget-bin/show_pathway?hsa04723+2776+3708+5743+2555+1268+2771+2773+2775+2785+2787+2788+2791+54331+55970+59345+112+5567+222236+5594+5599+5602+5603
92	Complement	4610	65	15	0.337293	5.64919	0.584	0.517003	0.766758	1	Activated	http://www.genome.jp/dbget-bin/show_pathway?hsa04610+2159+7056+2+7035+7450+2157+1675+718+3075+730+727+710+716+715+4179
93	Chagas dis	5142	95	22	0.28327	2.74254	0.703	0.5205	0.766758	1	Activated	http://www.genome.jp/dbget-bin/show_pathway?hsa05142+718+6416+5599+5602+5603+5594+2353+3725+4792+3553+7048+2771+2773+2775+2776+2774+10000+7043+5519+5522+8772+6347
94	Shigellosi	5131	56	14	0.23644	0.483566	0.925	0.551147	0.803267	1	Activated	http://www.genome.jp/dbget-bin/show_pathway?hsa05131+5879+1793+1398+9844+9474+4792+5599+5602+5594+5603+7322+8945+8976+3678
95	Intestinal	4672	39	9	0.39632	0.322199	0.63	0.596132	0.849847	1	Activated	http://www.genome.jp/dbget-bin/show_pathway?hsa04672+958+3113+56477+3600+6387+4055+9020+7852+5284
96	Acute myel	5221	49	10	0.552123	2.00455	0.455	0.598257	0.849847	1	Activated	http://www.genome.jp/dbget-bin/show_pathway?hsa05221+7704+4893+1050+862+5467+6777+83439+6655+10000+5594
97	NOD-like r	4621	53	13	0.271186	0.314507	0.944	0.60482	0.849847	1	Activated	http://www.genome.jp/dbget-bin/show_pathway?hsa04621+4792+6347+29108+834+3553+3606+838+10910+55914+5599+5602+5594+5603
98	Salivary s	4970	71	14	0.599012	1.46208	0.442	0.616612	0.849847	1	Activated	http://www.genome.jp/dbget-bin/show_pathway?hsa04970+153+112+5567+6844+2776+3708+490+491+493+2982+2983+3778+477+483
99	Progestero	4914	76	17	0.373527	1.35974	0.709	0.616702	0.849847	1	Activated	http://www.genome.jp/dbget-bin/show_pathway?hsa04914+3479+64506+112+10000+995+891+5567+27330+6196+6197+5594+2771+2773+890+5599+5602+5603
100	Epstein-Ba	5169	177	33	0.741188	-3.582	0.361	0.620326	0.849847	1	Inhibited	http://www.genome.jp/dbget-bin/show_pathway?hsa05169+3113+3105+3516+9612+7529+3316+3065+1387+2033+890+7874+4792+9020+953+956+958+596+6416+5608+5599+5602+5603+3725+10000+2932+171568+27102+7431+5567+3587+3588+5706+5713
101	Chronic my	5220	66	14	0.478761	-2.48976	0.59	0.639562	0.866574	1	Inhibited	http://www.genome.jp/dbget-bin/show_pathway?hsa05220+7043+3065+1488+7048+6777+4792+6655+9846+1398+23624+1870+10000+5594+4893
102	NF-kappa B	4064	80	12	0.912233	4.5572	0.323	0.654704	0.866574	1	Activated	http://www.genome.jp/dbget-bin/show_pathway?hsa04064+596+4792+3553+4055+9020+958+6387+331+7706+5743+6366+4050
103	Long-term	4730	57	13	0.371571	1.33607	0.795	0.655617	0.866574	1	Activated	http://www.genome.jp/dbget-bin/show_pathway?hsa04730+2776+81579+84647+2771+2773+2775+3479+2982+2983+5594+4893+5519+3708
104	Gastric ac	4971	65	14	0.453778	-1.09767	0.655	0.657837	0.866574	1	Inhibited	http://www.genome.jp/dbget-bin/show_pathway?hsa04971+112+5567+2776+3708+1080+477+483+7430+2771+2773+3759+4638+816+817
105	Pancreatic	5212	66	15	0.360982	0.773067	0.888	0.685248	0.894085	1	Activated	http://www.genome.jp/dbget-bin/show_pathway?hsa05212+9459+10000+5879+5594+5898+5899+5337+5599+5602+7039+7424+1870+7043+7048+1956
106	Glioma	5214	56	13	0.345824	0.415285	0.964	0.699583	0.904178	1	Activated	http://www.genome.jp/dbget-bin/show_pathway?hsa05214+7039+5155+3479+1956+5159+816+817+6655+5594+10000+5728+1870+4893
107	mTOR signa	4150	58	12	0.525865	0.843654	0.662	0.715462	0.913863	1	Activated	http://www.genome.jp/dbget-bin/show_pathway?hsa04150+51719+9470+7424+5562+27330+6196+6197+5594+10000+5170+3479+5728
108	Adipocytok	4920	65	14	0.453778	0.87343	0.782	0.7225	0.913863	1	Activated	http://www.genome.jp/dbget-bin/show_pathway?hsa04920+4792+9021+1374+2538+51703+5562+5564+5565+9370+5465+5599+5602+10000+10891
109	Viral myoc	5416	57	13	0.371571	-0.0958259	0.967	0.727088	0.913863	1	Inhibited	http://www.genome.jp/dbget-bin/show_pathway?hsa05416+6442+3908+1756+958+3113+3105+54205+836+4628+4629+2534+857+5879
110	Viral carc	5203	163	32	0.620356	0.337071	0.596	0.737607	0.918656	1	Activated	http://www.genome.jp/dbget-bin/show_pathway?hsa05203+1739+3725+836+5594+6777+1959+1960+7874+3516+890+28973+4893+7529+1387+2033+9114+9093+3065+51564+5879+85477+87+4792+3572+9261+718+3105+4055+5567+6672+3017+8345
111	Aldosteron	4960	37	6	0.792527	0.605945	0.507	0.768172	0.948104	1	Activated	http://www.genome.jp/dbget-bin/show_pathway?hsa04960+477+483+3643+5170+3479+5594
112	Vasopressi	4962	42	8	0.643144	-0.912528	0.637	0.775272	0.948324	1	Inhibited	http://www.genome.jp/dbget-bin/show_pathway?hsa04962+112+5567+397+8766+6844+4905+51143+79659
113	Leishmania	5140	57	12	0.499318	0.528328	0.882	0.801558	0.971801	1	Activated	http://www.genome.jp/dbget-bin/show_pathway?hsa05140+2215+718+3684+3113+4792+7043+3553+5594+2353+5603+3725+5743
114	RIG-I-like	4622	70	10	0.925954	-2.02203	0.496	0.816638	0.978725	1	Inhibited	http://www.genome.jp/dbget-bin/show_pathway?hsa04622+7706+57506+8772+4792+9474+340061+80143+5599+5602+5603
115	Regulation	4140	32	6	0.657701	-0.677674	0.708	0.821558	0.978725	1	Inhibited	http://www.genome.jp/dbget-bin/show_pathway?hsa04140+10533+115201+9474+8678+5289+5562
116	African tr	5143	30	4	0.886269	-0.536837	0.567	0.84831	0.99854	1	Inhibited	http://www.genome.jp/dbget-bin/show_pathway?hsa05143+3606+3910+3553+2776
117	TGF-beta s	4350	73	14	0.643558	1.45051	0.791	0.852768	0.99854	1	Activated	http://www.genome.jp/dbget-bin/show_pathway?hsa04350+7057+7058+92+130399+1387+2033+3400+3625+5519+5594+4086+7048+7043+1634
118	Cell cycle	4110	117	15	0.987624	3.04746	0.579	0.891436	1	1	Activated	http://www.genome.jp/dbget-bin/show_pathway?hsa04110+4999+8555+7529+1387+2033+1028+7043+995+2932+891+890+1022+7029+1870+3065
119	Taste tran	4742	42	4	0.981687	1.46357	0.59	0.895503	1	1	Activated	http://www.genome.jp/dbget-bin/show_pathway?hsa04742+2785+5567+5136+112
120	Antigen pr	4612	58	4	0.998825	0.133266	0.599	0.905623	1	1	Activated	http://www.genome.jp/dbget-bin/show_pathway?hsa04612+4802+1508+3105+3113
121	Measles	5162	125	16	0.989851	-1.87981	0.618	0.912372	1	1	Inhibited	http://www.genome.jp/dbget-bin/show_pathway?hsa05162+4792+57506+4938+4478+4179+2534+10000+6777+3553+27102+8743+8793+25898+51209+9367+2932
122	Toll-like	4620	94	17	0.74507	-0.89592	0.872	0.92988	1	1	Inhibited	http://www.genome.jp/dbget-bin/show_pathway?hsa04620+5594+958+5603+5879+5599+5602+3553+8772+10000+4792+7100+7098+6416+5608+2353+3725+1513
123	Rheumatoid	5323	74	14	0.664837	0	1	0.936232	1	1	Inhibited	http://www.genome.jp/dbget-bin/show_pathway?hsa05323+3553+7043+4050+3600+3113+51382+9114+9296+1513+3606+6387+2353+3725+6347
124	Neuroactiv	4080	258	31	0.999858	0.319229	0.677	0.941049	1	1	Activated	http://www.genome.jp/dbget-bin/show_pathway?hsa04080+5644+4142+5618+2908+2899+2901+5023+5025+2555+2550+1901+9294+1902+5724+1268+5028+53829+9934+136+6915+5737+5731+5733+5729+6751+1909+3356+3269+152+153+1136
125	Cytosolic	4623	59	9	0.874218	-0.309801	0.806	0.951305	1	1	Inhibited	http://www.genome.jp/dbget-bin/show_pathway?hsa04623+834+29108+3553+3606+57506+340061+90865+4792+171568
126	Natural ki	4650	117	19	0.891482	-3.44305	0.845	0.966704	1	1	Inhibited	http://www.genome.jp/dbget-bin/show_pathway?hsa04650+4772+4776+11261+5533+5534+63928+2534+8743+836+8793+3384+3105+5594+4893+6655+5058+5879+10451+2215
127	Maturity o	4950	20	3	0.804379	0	1	0.97948	1	1	Inhibited	http://www.genome.jp/dbget-bin/show_pathway?hsa04950+3174+2494+3087
128	Type I dia	4940	36	5	0.883217	0	1	0.992899	1	1	Inhibited	http://www.genome.jp/dbget-bin/show_pathway?hsa04940+3382+1363+3113+3105+3553
129	Phototrans	4744	22	2	0.955643	0	1	0.999001	1	1	Inhibited	http://www.genome.jp/dbget-bin/show_pathway?hsa04744+1259+5145
130	Allograft	5330	30	3	0.959801	0	1	0.999181	1	1	Inhibited	http://www.genome.jp/dbget-bin/show_pathway?hsa05330+3105+3113+958
131	Graft-vers	5332	30	3	0.959801	0	1	0.999181	1	1	Inhibited	http://www.genome.jp/dbget-bin/show_pathway?hsa05332+3113+3105+3553
132	Olfactory	4740	99	7	0.999934	-0.189222	0.963	0.999305	1	1	Inhibited	http://www.genome.jp/dbget-bin/show_pathway?hsa04740+816+817+2774+5567+81285+157+1179
133	Asthma	5310	23	2	0.963312	0	1	0.999319	1	1	Inhibited	http://www.genome.jp/dbget-bin/show_pathway?hsa05310+3113+958
134	RNA degrad	3018	63	7	0.982285	0	1	0.999842	1	1	Inhibited	http://www.genome.jp/dbget-bin/show_pathway?hsa03018+2026+57472+54464+1656+219988+10950+7832
135	RNA transp	3013	137	17	0.994629	0	1	0.999986	1	1	Inhibited	http://www.genome.jp/dbget-bin/show_pathway?hsa03013+4686+8487+96764+29107+55916+10762+1917+10209+10775+138716+57187+9470+1983+65109+23191+2332+8087
136	Autoimmune	5320	42	3	0.995211	0	1	0.999989	1	1	Inhibited	http://www.genome.jp/dbget-bin/show_pathway?hsa05320+3113+958+3105
137	Fanconi an	3460	45	1	0.999965	0	1	1	1	1	Inhibited	http://www.genome.jp/dbget-bin/show_pathway?hsa03460+2188

## Sheet: Clipper
Pathway	alphaMean	alphaVar
Adherens junction	0	0
Measles	0	0
Toll-like receptor signaling pathway	0	0
Vascular smooth muscle contraction	0	0
Viral myocarditis	0	0
Acute myeloid leukemia	0	0.01
Glutamatergic synapse	0.01	0
Pathogenic Escherichia coli infection	0	0.01
Prostate cancer	0	0.01
Circadian entrainment	0	0.02
Dopaminergic synapse	0.01	0.01
Epstein-Barr virus infection	0	0.02
Salivary secretion	0.01	0.01
Pancreatic secretion	0	0.03
Cell adhesion molecules (CAMs)	0.05	0
Chronic myeloid leukemia	0	0.05
Gap junction	0	0.05
Hepatitis B	0.01	0.04
Shigellosis	0.05	0
Jak-STAT signaling pathway	0	0.06
Hepatitis C	0.01	0.06
Fructose and mannose metabolism	0.02	0.05
Huntington's disease	0.02	0.06
Serotonergic synapse	0.04	0.04
Cholinergic synapse	0	0.09
NF-kappa B signaling pathway	0.01	0.08
Salmonella infection	0.07	0.02
Cell cycle	0	0.1
GABAergic synapse	0.05	0.05
Natural killer cell mediated cytotoxicity	0	0.1
Neuroactive ligand-receptor interaction	0.08	0.02
Nicotinate and nicotinamide metabolism	0.02	0.09
Oocyte meiosis	0.05	0.06
Antigen processing and presentation	0	0.12
Dilated cardiomyopathy	0.01	0.11
Glycerophospholipid metabolism	0	0.12
HIF-1 signaling pathway	0	0.12
Leukocyte transendothelial migration	0	0.12
Colorectal cancer	0.01	0.12
Influenza A	0	0.14
Retrograde endocannabinoid signaling	0.03	0.11
Leishmaniasis	0	0.16
Apoptosis	0	0.17
Herpes simplex infection	0	0.18
Gastric acid secretion	0.01	0.18
RIG-I-like receptor signaling pathway	0	0.19
African trypanosomiasis	0.01	0.2
Cocaine addiction	0.04	0.17
Adipocytokine signaling pathway	0	0.22
Long-term depression	0.03	0.19
Osteoclast differentiation	0.01	0.21
Tight junction	0	0.22
Amyotrophic lateral sclerosis (ALS)	0.05	0.17
Progesterone-mediated oocyte maturation	0.02	0.21
mTOR signaling pathway	0	0.23
Prion diseases	0.01	0.22
Bacterial invasion of epithelial cells	0.01	0.23
Carbohydrate digestion and absorption	0	0.25
Pentose phosphate pathway	0.25	0.03
Glioma	0	0.29
Melanoma	0.02	0.27
Small cell lung cancer	0.02	0.27
B cell receptor signaling pathway	0.03	0.27
Inositol phosphate metabolism	0.04	0.27
ECM-receptor interaction	0	0.33
Bladder cancer	0.04	0.3
Alzheimer's disease	0	0.36
Amino sugar and nucleotide sugar metabolism	0	0.38
Morphine addiction	0.01	0.41
Fc gamma R-mediated phagocytosis	0	0.43
Axon guidance	0	0.46
Insulin signaling pathway	0.01	0.49
Pertussis	0	0.52
Thyroid cancer	0.02	0.52
Wnt signaling pathway	0	0.55
Fc epsilon RI signaling pathway	0.02	0.57
Glycosphingolipid biosynthesis - lacto and neolacto series	0.62	0
Neurotrophin signaling pathway	0	0.62
TGF-beta signaling pathway	0	0.63
Toxoplasmosis	0	0.66
Endometrial cancer	0	0.68
NOD-like receptor signaling pathway	0	0.71
Endocrine and other factor-regulated calcium reabsorption	0.03	0.71
VEGF signaling pathway	0.05	0.72
ErbB signaling pathway	0	0.92

## Sheet: Pathiways
#Pathway	Mean	LowerLimit	UpperLimit	UP/DOWN	Significance	#subpathwaysUP	#subpathwaysDOWN	#subpathwaysNeutral
PPAR SIGNALING PATHWAY	-0.037	-0.071	-0.105	DOWN	YES	36(11)	70(35)	0(0)
CALCIUM SIGNALING PATHWAY	0.088	0.045	0.003	UP	YES	20(4)	0(0)	0(0)
CYTOKINE-CYTOKINE RECEPTOR INTERACTION	0.028	0.016	0.004	UP	YES	154(13)	25(2)	0(0)
p53 SIGNALING PATHWAY	-0.06	-0.073	-0.086	DOWN	YES	0(0)	150(120)	0(0)
mTOR SIGNALING PATHWAY	0.003	0.002	0	UP	YES	34(7)	2(0)	0(0)
ECM-RECEPTOR INTERACTION	0.113	0.073	0.034	UP	YES	53(15)	12(2)	0(0)
CELL ADHESION MOLECULES	0.085	0.059	0.034	UP	YES	42(9)	1(0)	0(0)
TOLL-LIKE RECEPTOR SIGNALING PATHWAY	0.02	0.014	0.008	UP	YES	103(103)	0(0)	0(0)
T CELL RECEPTOR SIGNALING PATHWAY	0.091	0.053	0.015	UP	YES	24(5)	0(0)	0(0)
GnRH SIGNALING PATHWAY	-0.008	-0.044	-0.081	DOWN	YES	2(0)	7(7)	0(0)
ERBB SIGNALING PATHWAY	0.023	0.008	-0.006	UP	NO	81(14)	58(13)	0(0)
NEUROACTIVE LIGAND-RECEPTOR INTERACTION	0.002	-0.01	-0.022	DOWN	NO	0(0)	7(7)	0(0)
APOPTOSIS	0.009	-0.003	-0.015	DOWN	NO	25(0)	3(2)	0(0)
WNT SIGNALING PATHWAY	0.016	0.003	-0.011	UP	NO	35(1)	2(2)	0(0)
NOTCH SIGNALING PATHWAY	0	0	0	DOWN	NO	0(0)	14(2)	0(0)
HEDGEHOG SIGNALING PATHWAY	0.027	-0.042	-0.111	DOWN	NO	0(0)	4(3)	0(0)
VEGF SIGNALING PATHWAY	0.042	0.02	-0.003	UP	NO	10(10)	0(0)	0(0)
TIGHT JUNCTION	0.103	0.034	-0.034	UP	NO	6(2)	5(0)	0(0)
GAP JUNCTION	0.099	0.047	-0.005	UP	NO	14(4)	3(2)	0(0)
ANTIGEN PROCESING AND PRESENTATION	0.111	0.048	-0.016	UP	NO	6(6)	0(0)	0(0)
JAK-STAT SIGNALING PATHWAY	0	0	0	UP	NO	7(7)	0(0)	0(0)
B CELL RECEPTOR SIGNALING PATHWAY	0.07	0.029	-0.012	UP	NO	4(4)	6(0)	0(0)
Fc EPSILON RI SIGNALING PATHWAY	0.013	-0.011	-0.035	DOWN	NO	0(0)	7(1)	0(0)
INSULIN SIGNALING PATHWAY	0.02	0	-0.021	DOWN	NO	34(5)	20(4)	0(0)
MELANOGENESIS	0.025	-0.02	-0.064	DOWN	NO	5(4)	3(3)	0(0)
ADIPOCYTOKINE SIGNALING PATHWAY	0.01	0.003	-0.003	UP	NO	7(3)	24(0)	0(0)

## Sheet: DEGraph
subpathway	name	num_gene	p_value
04662_2	B cell receptor signaling pathway	13	4.48159e-11
05210_2	Colorectal cancer	10	5.58646e-11
04726_2	Serotonergic synapse	12	4.02493e-08
04976_1	Bile secretion	12	3.15979e-06
05140_3	Leishmaniasis	11	6.1484e-05
05020_1	Prion diseases	13	7.27865e-05
05120_1	Epithelial cell signaling in Helicobacter pylori infection	16	9.28133e-05
04912_1	GnRH signaling pathway	19	0.00014598
05211_2	Renal cell carcinoma	12	0.000557234
05134_1	Legionellosis	20	0.000753572
05219_1	Bladder cancer	11	0.00107945
04540_2	Gap junction	11	0.00133647
04914_3	Progesterone-mediated oocyte maturation	12	0.00140596
04962_1	Vasopressin-regulated water reabsorption	15	0.00192838
04610_2	Complement and coagulation cascades	17	0.00257354
05131_2	Shigellosis	14	0.00343783
05030_2	Cocaine addiction	11	0.00352691
05130_2	Pathogenic Escherichia coli infection	13	0.00424294
05031_2	Amphetamine addiction	17	0.00478649
04150_2	mTOR signaling pathway	11	0.00548979
05142_2	Chagas disease (American trypanosomiasis)	13	0.0078511
04060_5	Cytokine-cytokine receptor interaction	13	0.0106932
05140_2	Leishmaniasis	12	0.0116937
04970_1	Salivary secretion	13	0.0120156
05014_1	Amyotrophic lateral sclerosis (ALS)	10	0.013422
04012_2	ErbB signaling pathway	11	0.0143873
04380_2	Osteoclast differentiation	18	0.0151246
04530_1	Tight junction	15	0.0168115
04662_1	B cell receptor signaling pathway	17	0.0183368
05414_2	Dilated cardiomyopathy	11	0.0190977
04971_1	Gastric acid secretion	16	0.0297017
04912_2	GnRH signaling pathway	19	0.0303946
04080_1	Neuroactive ligand-receptor interaction	11	0.0375898
05160_2	Hepatitis C	15	0.0402246
05162_3	Measles	15	0.0402246
05221_2	Acute myeloid leukemia	11	0.0407104
04060_6	Cytokine-cytokine receptor interaction	13	0.0414358
04622_1	RIG-I-like receptor signaling pathway	16	0.0419546
04622_2	RIG-I-like receptor signaling pathway	13	0.0432434
04060_1	Cytokine-cytokine receptor interaction	18	0.0447179
04912_3	GnRH signaling pathway	15	0.0487475
05145_2	Toxoplasmosis	14	0.0488306
04972_1	Pancreatic secretion	11	0.0553151
04976_2	Bile secretion	11	0.0553151
04140_1	Regulation of autophagy	10	0.06
04650_2	Natural killer cell mediated cytotoxicity	18	0.0629148
05130_1	Pathogenic Escherichia coli infection	18	0.0784973
04612_1	Antigen processing and presentation	17	0.0872394
04060_4	Cytokine-cytokine receptor interaction	14	0.105365
05146_1	Amoebiasis	10	0.109811
05211_1	Renal cell carcinoma	20	0.110822
04914_1	Progesterone-mediated oocyte maturation	19	0.12822
04914_2	Progesterone-mediated oocyte maturation	16	0.141073
05140_1	Leishmaniasis	17	0.18587
04530_2	Tight junction	10	0.204777
04724_2	Glutamatergic synapse	11	0.215456
04350_3	TGF-beta signaling pathway	12	0.218185
04060_2	Cytokine-cytokine receptor interaction	18	0.227652
05160_3	Hepatitis C	13	0.241709
05162_2	Measles	17	0.283225
04130_1	SNARE interactions in vesicular transport	18	0.294875
04666_2	Fc gamma R-mediated phagocytosis	15	0.323568
04060_3	Cytokine-cytokine receptor interaction	18	0.424863
05010_1	Alzheimer's disease	11	0.440778
04971_2	Gastric acid secretion	13	0.715005
