# Supplementary material for: Subpathway Analysis based on Signaling-Pathway Impact Analysis of Signaling Pathway
Source: PLoS One. 2015 Jul 24;10(7):e0132813. doi: 10.1371/journal.pone.0132813 (PMC4514860; doi:10.1371/journal.pone.0132813)
Supplement: S2 Table — (XLSX) [file pone.0132813.s002.xlsx]

## Sheet: sub-SPIA
	Name	ID	pSize	NDE	pNDE	tA	pPERT	pG	pGFdr	pGFWER	Status	KEGGLINK
1	ECM-receptor interaction	04512_4	30	25	0.00254181	14.0709	5e-06	2.43772e-07	3.16877e-05	4.89981e-05	Activated	http://www.genome.jp/dbget-bin/show_pathway?hsa04512_4+1277+1278+1280+1281+1284+1285+1286+1287+1288+1289+1290+1291+1292+1293+1301+1302+50509+6382+2335+3371+63923+1311+7057+7058+7059
2	Cell cycle	04110_1	100	82	1.5743e-07	-39.9587	0.131	3.85591e-07	3.16877e-05	7.75039e-05	Inhibited	http://www.genome.jp/dbget-bin/show_pathway?hsa04110_1+1029+4193+51343+8555+8556+991+891+9133+29882+51433+996+4174+8318+10971+7529+7534+995+1017+1869+1871+6500+1027+1028+990+993+8317+1026+1022+983+23594+10926+5001+4999+4998+5000+1647+4616+5347+2810+4175+9184+699+9088+7465+4176+4171+1019+4173+4172+1111+11200+890+4085+8379+9232+4087+4088+545+7157+6502+898+9134+595+894+896+5591+5111+8243+9700+701+10…
3	Focal adhesion	04510_1	178	134	4.92137e-07	-20.5043	0.052	4.72951e-07	3.16877e-05	9.50631e-05	Inhibited	http://www.genome.jp/dbget-bin/show_pathway?hsa04510_1+3688+3690+3691+3693+3696+2316+2317+7094+3655+3672+3673+3674+3678+3679+3685+8515+8516+81+87+88+387+1729+2909+5923+6093+9475+23396+5829+7414+2534+53358+6464+857+858+859+60+71+29780+55742+5879+5881+7791+3611+6714+10398+10627+1499+595+894+896+5601+5602+5058+5062+56924+10319+1277+1278+1280+1281+1284+1285+1286+1287+1288+1289+1290+1291+1292+1293+130…
4	Tuberculosis	05152_1	93	76	5.88796e-07	11.0434	0.442	4.20603e-06	0.00019137	0.000845413	Activated	http://www.genome.jp/dbget-bin/show_pathway?hsa05152_1+10332+23365+387+6772+3716+3717+3460+51135+3654+7124+5601+5602+1432+5600+5603+6300+5594+5595+4790+7097+4615+3587+1520+4800+4801+4802+972+7421+3588+1594+5993+1385+3108+3109+3113+3115+3119+3122+8772+7099+929+1263+4261+7189+581+637+54205+816+51561+8767+3592+3552+3553+3569+596+3313+3329+836+2207+6850+26253+64170+10892+8915+841+1051+1054+8717+6714+…
5	ECM-receptor interaction	04512_3	38	33	9.89929e-05	9.06874	0.003	4.76045e-06	0.00019137	0.000956851	Activated	http://www.genome.jp/dbget-bin/show_pathway?hsa04512_3+10319+3908+3909+3910+3912+3913+3914+3915+3918+3688+1311+7057+7058+7059+5649+2335+1277+1278+1280+1281+1284+1285+1286+1287+1288+1289+1290+1291+1292+1293+1301+1302+50509
6	ECM-receptor interaction	04512_6	14	11	0.0898171	7.52698	5e-06	7.01294e-06	0.000234934	0.0014096	Activated	http://www.genome.jp/dbget-bin/show_pathway?hsa04512_6+3371+63923+3685+1311+7057+7058+7059+7450+3690+6696+2335
7	ECM-receptor interaction	04512_2	36	30	0.000929302	10.2753	0.002	2.63842e-05	0.000757602	0.00530322	Activated	http://www.genome.jp/dbget-bin/show_pathway?hsa04512_2+10319+3908+3909+3910+3912+3913+3914+3915+3918+3688+6696+3371+63923+1277+1278+1280+1281+1284+1285+1286+1287+1288+1289+1290+1291+1292+1293+1301+1302+50509
8	NF-kappa B signaling pathway	04064_1	37	34	4.42508e-06	-6.31426	0.529	3.26902e-05	0.000821341	0.00657073	Inhibited	http://www.genome.jp/dbget-bin/show_pathway?hsa04064_1+598+4790+596+7188+7132+6885+7189+6351+958+7124+7187+695+9020+3553+3554+4055+4616+4792+331+8737+8717+597+4615+3654+51135+8837+7412+2920+929+7099+7128+4050+8740+8600
9	p53 signaling pathway	04115_1	48	42	6.91234e-06	1.6855	0.453	4.28175e-05	0.000956257	0.00860631	Activated	http://www.genome.jp/dbget-bin/show_pathway?hsa04115_1+3486+7157+1111+545+1017+1026+1643+581+51512+2810+891+9133+6241+355+983+901+9538+637+54205+1029+4193+1019+595+894+896+898+9134+5366+1647+4616+11200+8493+836+841+27244+7249+7057+64065+3732+5268+5728+55240
10	Melanogenesis	04916_3	23	12	0.768158	-8.59553	5e-06	5.17348e-05	0.00101017	0.0103987	Inhibited	http://www.genome.jp/dbget-bin/show_pathway?hsa04916_3+5566+5567+5613+5578+5579+2771+2773+1910+5330+5332+1906+816
11	PPAR signaling pathway	03320_1	39	35	1.18909e-05	-1.37629	0.347	5.52829e-05	0.00101017	0.0111119	Inhibited	http://www.genome.jp/dbget-bin/show_pathway?hsa03320_1+2712+5468+6256+6257+6258+1622+5467+33+4023+4312+1374+10580+30+5465+3158+2180+2181+2182+23205+23305+81616+51129+6319+335+1593+9415+51+8310+336+2167+948+4973+5346+1962+3611
12	MAPK signaling pathway	04010_1	196	138	0.000119509	-11.7833	0.065	9.91635e-05	0.00163053	0.0199319	Inhibited	http://www.genome.jp/dbget-bin/show_pathway?hsa04010_1+5923+22800+3845+4893+6237+10368+55799+776+783+784+785+8913+9254+5321+8605+5594+5595+2005+5494+5608+5609+2002+8649+1845+5601+5602+5605+5156+5159+5154+5155+1432+5600+5603+6300+2872+8569+468+27330+6195+6196+6197+11221+1843+1846+1847+1848+1849+1850+6654+2353+6722+6885+9064+8986+9252+1386+8550+9261+4208+4149+7157+9448+4214+9020+1326+4137+10235+257…
13	Fc gamma R-mediated phagocytosis	04666_1	70	54	0.000461366	-18.8669	0.018	0.000105457	0.00163053	0.0211969	Inhibited	http://www.genome.jp/dbget-bin/show_pathway?hsa04666_1+2212+3055+4067+6850+5293+5294+5295+5296+8503+10000+208+1398+1794+27040+5336+5594+5595+5321+5879+5580+4082+65108+7454+8976+23396+8394+8395+10093+10094+10095+10109+10552+81873+9846+10163+10810+8936+1785+382+50807+55616+8853+5788+5058+6198+6199+3984+3985+5578+5579+8877+8611+8612+8613
14	Regulation of actin cytoskeleton	04810_1	160	110	0.00216028	-24.0022	0.005	0.000134325	0.00192852	0.0269992	Inhibited	http://www.genome.jp/dbget-bin/show_pathway?hsa04810_1+7114+60+71+10093+10094+10095+10109+10552+81873+7454+8976+8936+23191+26999+5879+5881+1398+3655+3672+3673+3674+3678+3679+3683+3684+3685+3687+3688+3689+3690+3691+3693+3696+8515+8516+5293+5294+5295+5296+8503+7074+9459+22800+3845+4893+6237+4478+5962+6548+5605+5594+5595+6093+9475+10787+3071+7414+200576+23396+79837+8394+8395+8396+2909+387+6714+81+87…
15	ECM-receptor interaction	04512_1	33	29	0.000170462	5.51221	0.073	0.000152987	0.00205003	0.0307504	Activated	http://www.genome.jp/dbget-bin/show_pathway?hsa04512_1+10319+3908+3909+3910+3912+3913+3914+3915+3918+3685+1277+1278+1280+1281+1284+1285+1286+1287+1288+1289+1290+1291+1292+1293+1301+1302+50509+2335+3696
16	Pathways in cancer	05200_5	18	17	0.000672078	-4.20057	0.02	0.000164218	0.00206298	0.0330077	Inhibited	http://www.genome.jp/dbget-bin/show_pathway?hsa05200_5+51176+6932+6934+83439+3728+5914+7704+3569+1050+862+6688+595+5467+1441+1869+1871+5371
17	Fanconi anemia pathway	03460_1	29	27	2.58368e-05	0.713411	0.645	0.000200014	0.00236487	0.0402028	Activated	http://www.genome.jp/dbget-bin/show_pathway?hsa03460_1+2175+55215+2188+55120+7398+22909+4292+2189+80010+29935+6118+6119+5889+675+79728+2178+545+672+641+83990+201254+3280+80233+5888+9894+8940+57599
18	Wnt signaling pathway	04310_2	85	63	0.00106729	11.4488	0.018	0.000227846	0.00254428	0.045797	Activated	http://www.genome.jp/dbget-bin/show_pathway?hsa04310_2+5601+5602+5879+5881+387+1488+51176+6932+6934+83439+10023+1855+1856+1857+9475+5663+1499+5566+5567+5613+23002+23500+7855+7976+8321+8322+8324+7481+3725+81839+595+894+896+8607+6907+79718+8312+324+56998+1452+5467+1454+4316+64840+7472+7473+7474+7476+7477+81029+11197+4040+6422+6424+6425+22943+27123+64321+1457+1459+1460+59343+6885
19	Amphetamine addiction	05031_4	15	15	0.000247275	2.1354	0.158	0.00043563	0.00460851	0.0875617	Activated	http://www.genome.jp/dbget-bin/show_pathway?hsa05031_4+5499+5500+5501+10488+1385+1386+1388+468+64764+90993+2354+3065+2353+23411+3725
20	Vascular smooth muscle contraction	04270_2	44	35	0.00180244	-7.77405	0.029	0.000567613	0.00570451	0.11409	Inhibited	http://www.genome.jp/dbget-bin/show_pathway?hsa04270_2+4659+4660+5499+5500+5501+10398+140465+4637+5592+136+2778+2977+2982+2983+27094+3778+3779+4629+59+72+4638+4881+10203+10266+10267+10268+5739+5566+5567+5613+109+112+113+115+3708
21	Salmonella infection	05132_1	35	31	7.1066e-05	0.108534	0.981	0.000736971	0.00682201	0.148131	Activated	http://www.genome.jp/dbget-bin/show_pathway?hsa05132_1+5879+5601+5602+7082+5594+5595+1432+5600+5603+6300+4790+2353+3725+391+4615+7454+8976+7099+7100+10093+10094+10095+10109+10552+81873+10163+8936+60+71+929+5585
22	Complement and coagulation cascades	04610_1	51	42	0.000148596	5.40462	0.476	0.000746688	0.00682201	0.150084	Activated	http://www.genome.jp/dbget-bin/show_pathway?hsa04610_1+2161+3818+2159+7035+2152+728+727+3075+718+629+2157+5627+5624+1675+1604+717+4179+719+5104+2153+1380+2+5328+5329+7056+729+730+732+966+2243+2244+2162+2160+2149+712+713+722+725+5265+5327+624+710
23	Staphylococcus aureus infection	05150_1	10	10	0.00394545	-9.51576	0.025	0.00100846	0.00881309	0.202701	Inhibited	http://www.genome.jp/dbget-bin/show_pathway?hsa05150_1+1675+718+717+3075+727+728+629+719+712+713
24	Pathways in cancer	05200_1	198	131	0.00748594	-46.6006	0.019	0.00140214	0.0117429	0.28183	Inhibited	http://www.genome.jp/dbget-bin/show_pathway?hsa05200_1+7472+7473+7474+7476+7477+7481+81029+7855+7976+8321+8322+8324+10319+1284+1285+1286+1287+1288+2335+3908+3909+3910+3912+3913+3914+3915+3918+3688+6776+6777+598+3716+1956+4193+7157+10000+208+596+4790+595+51176+6932+6934+83439+2064+6774+2475+6772+332+5154+5155+5156+5159+5578+5579+3845+4893+5336+1499+2353+1019+5228+7422+7424+4312+4318+5594+5595+3655…
25	TGF-beta signaling pathway	04350_1	52	41	0.00102396	8.03853	0.172	0.00169857	0.0136565	0.341412	Activated	http://www.genome.jp/dbget-bin/show_pathway?hsa04350_1+4052+7057+7027+4087+4088+3625+3626+92+93+6500+4091+4092+9372+9765+6667+3397+3398+3399+3400+4086+4090+5594+5595+387+6093+7048+5933+1874+1875+657+90+5515+5516+5518+5519+6198+6199+7124+57154+1634+7044
26	Pathways in cancer	05200_6	19	16	0.013533	8.46323	0.015	0.00192892	0.014912	0.387713	Activated	http://www.genome.jp/dbget-bin/show_pathway?hsa05200_6+7157+4193+1026+595+6502+1163+1164+1019+898+9134+1027+1029+1017+4149+1869+1871
27	Pathways in cancer	05200_3	15	14	0.00299329	-1.56297	0.107	0.00289737	0.0215693	0.582372	Inhibited	http://www.genome.jp/dbget-bin/show_pathway?hsa05200_3+112399+54583+2034+3091+405+9915+5228+7422+7424+7039+5155+6923+6921+6513
28	Osteoclast differentiation	04380_1	99	70	0.0045576	-16.1717	0.077	0.00314259	0.0225593	0.631661	Inhibited	http://www.genome.jp/dbget-bin/show_pathway?hsa04380_1+7189+1540+2534+7132+2274+5336+695+29760+3937+5532+5533+5534+4792+4790+9846+5293+5294+5295+5296+8503+6850+10288+10990+11006+11024+11027+353514+79168+10326+140885+1432+5600+5603+6300+2353+2354+3725+3726+3727+2212+2215+7305+9020+5601+5602+5609+5608+1536+27035+4688+4689+5879+6885+6772+3459+3460+3554+3552+3553+8878+7124+10000+208+4772+1435+1385+86…
29	Small cell lung cancer	05222_1	15	12	0.0628299	7.73472	0.006	0.00334883	0.0232108	0.673114	Activated	http://www.genome.jp/dbget-bin/show_pathway?hsa05222_1+898+9134+1027+1019+4149+1017+595+1163+1164+6502+1869+1871
30	mTOR signaling pathway	04150_1	38	31	0.00153657	-1.70224	0.533	0.00663992	0.0444874	1	Inhibited	http://www.genome.jp/dbget-bin/show_pathway?hsa04150_1+9706+2475+1975+6198+6199+3091+7422+54541+7249+5562+6009+1977+9470+1978+3667+64223+5578+5579+5293+5294+5295+5296+8503+10000+208+5594+5595+27330+6195+6196+6197
31	HTLV-I infection	05166_2	13	9	0.287069	-3.36109	0.003	0.0069389	0.0449909	1	Inhibited	http://www.genome.jp/dbget-bin/show_pathway?hsa05166_2+29882+51433+996+9133+9232+4085+9184+701+991
32	NOD-like receptor signaling pathway	04621_1	21	18	0.00597611	2.24125	0.167	0.007894	0.0495842	1	Activated	http://www.genome.jp/dbget-bin/show_pathway?hsa04621_1+8767+6885+841+7205+7189+4792+4793+4790+64170+1432+5600+5603+6300+7128+5601+5602+5594+5595
33	Leishmaniasis	05140_1	26	22	0.00320265	-2.24067	0.336	0.00843054	0.0502337	1	Inhibited	http://www.genome.jp/dbget-bin/show_pathway?hsa05140_1+2212+2215+5579+5777+5594+5595+4689+718+3684+3689+3716+3717+4688+6772+3725+1432+5600+5603+6300+3460+3459+2002
34	Neurotrophin signaling pathway	04722_1	93	68	0.00127873	1.37671	0.866	0.00864396	0.0502337	1	Activated	http://www.genome.jp/dbget-bin/show_pathway?hsa04722_1+4915+627+4145+4916+53358+6464+3845+4893+1432+5600+5603+6300+4215+10019+4790+4792+4793+4794+396+397+387+5607+5293+5294+5295+5296+8503+6654+27330+6195+6196+6197+5594+5595+5598+10000+208+5336+5580+2309+9261+468+2549+3667+3725+5601+5602+4214+5609+5879+7157+581+1398+57498+10818+7189+816+5605+9252+4803+8767+11213+3654+51135+11108+27018+9500+5906
35	Renal cell carcinoma	05211_2	8	8	0.0119422	-1.59359	0.094	0.00874716	0.0502337	1	Inhibited	http://www.genome.jp/dbget-bin/show_pathway?hsa05211_2+7422+2034+3091+405+9915+5155+7039+6513
36	Cytokine-cytokine receptor interaction	04060_9	6	5	0.196465	-4.10241	0.006	0.00912768	0.0509629	1	Inhibited	http://www.genome.jp/dbget-bin/show_pathway?hsa04060_9+3579+5473+2921+2920+3577
37	Oocyte meiosis	04114_1	80	59	0.00186642	3.27835	0.689	0.00984563	0.0534857	1	Activated	http://www.genome.jp/dbget-bin/show_pathway?hsa04114_1+983+9088+64506+9133+995+29882+51433+996+991+5594+5595+27330+6195+6196+6197+9985+9700+5525+5526+5527+5528+5529+5515+5516+5518+5519+699+1017+891+9232+5566+5567+5613+5347+10971+7529+7534+5499+5500+5501+6300+9748+6500+26271+4085+109+112+113+115+5532+5533+5534+367+3480+898+9134+6790+816+3708
38	Chagas disease (American trypanosomiasis)	05142_1	31	26	0.00172216	-0.846908	0.878	0.0113318	0.0599392	1	Inhibited	http://www.genome.jp/dbget-bin/show_pathway?hsa05142_1+7097+4615+3654+51135+4790+4792+7189+5601+5602+2353+3725+1432+5600+5603+6300+5594+5595+5515+5516+5518+5519+5521+7132+7124+3459+3460
39	TGF-beta signaling pathway	04350_2	8	7	0.0826035	6.37808	0.022	0.013285	0.0665859	1	Activated	http://www.genome.jp/dbget-bin/show_pathway?hsa04350_2+4087+4088+5308+4091+4092+90+91
40	RIG-I-like receptor signaling pathway	04622_1	37	30	0.00220759	0.658184	0.84	0.0135188	0.0665859	1	Activated	http://www.genome.jp/dbget-bin/show_pathway?hsa04622_1+4790+4792+4793+6885+9641+80143+7189+4214+8737+8717+7187+8772+3661+3665+841+5300+29110+1432+5600+5603+6300+5601+5602+54941+9140+9474+1540+9636+64343+26007
41	Small cell lung cancer	05222_2	55	36	0.14475	-20.9535	0.013	0.0136907	0.0665859	1	Inhibited	http://www.genome.jp/dbget-bin/show_pathway?hsa05222_2+3688+10319+1284+1285+1286+1287+1288+2335+3908+3909+3910+3912+3913+3914+3915+3918+3655+3673+3674+3685+331+4790+7187+7188+7189+9618+4792+598+595+10000+208+5293+5294+5295+5296+8503
42	Cocaine addiction	05030_3	13	11	0.0399435	-3.62377	0.048	0.0139135	0.0665859	1	Inhibited	http://www.genome.jp/dbget-bin/show_pathway?hsa05030_3+1812+2778+3725+1020+4790+1742+8851+2354+5566+5567+5613
43	Toll-like receptor signaling pathway	04620_1	83	60	0.00375908	4.90395	0.551	0.0148708	0.0695122	1	Activated	http://www.genome.jp/dbget-bin/show_pathway?hsa04620_1+7189+51135+3665+3654+4615+1326+5605+3661+6373+3627+29110+9641+942+958+7124+4790+2353+3725+4792+6772+4283+3455+10000+208+5293+5294+5295+5296+8503+3439+51284+51311+5594+5595+6352+3569+8772+841+7187+6351+3592+6885+6696+1432+5600+5603+6300+5601+5602+3553+5608+5609+7099+8737+5879+7097+7100+929+23643+7098
44	Renal cell carcinoma	05211_3	10	10	0.00394545	0.870503	0.629	0.0173689	0.0793441	1	Activated	http://www.genome.jp/dbget-bin/show_pathway?hsa05211_3+7422+2034+3091+405+9915+5155+7039+112399+54583+6513
45	Bacterial invasion of epithelial cells	05100_3	15	14	0.00299329	0.545879	0.855	0.0178331	0.0796543	1	Activated	http://www.genome.jp/dbget-bin/show_pathway?hsa05100_3+10093+10094+10095+10109+10552+81873+60+71+7454+8976+387+10163+8936+7414
46	Vascular smooth muscle contraction	04270_1	58	38	0.134454	-19.0047	0.022	0.0201831	0.0881915	1	Inhibited	http://www.genome.jp/dbget-bin/show_pathway?hsa04270_1+4638+10398+140465+4637+59+72+6093+9475+387+5594+5595+800+5605+4659+4660+5499+5500+5501+23365+50487+5319+5321+5322+81579+8605+2767+2776+3708+5330+5332+5578+5579+5580+5583+5588+1909+185+4629
47	Natural killer cell mediated cytotoxicity	04650_1	88	53	0.342767	-36.5337	0.01	0.0228827	0.0978248	1	Inhibited	http://www.genome.jp/dbget-bin/show_pathway?hsa04650_1+4772+5532+5533+5534+5336+27040+6452+3439+3455+3459+3460+355+5777+3824+3133+5578+5579+3683+2185+3383+3384+3937+3689+7305+3810+3107+6850+7535+2534+2207+2215+919+8743+356+5879+5881+5293+5294+5295+5296+8503+5058+7124+5594+5595+5605+53358+6464+6654+3845+4893+100507436+4277
48	Adipocytokine signaling pathway	04920_1	48	34	0.0403695	-5.43128	0.087	0.0233612	0.0978248	1	Inhibited	http://www.genome.jp/dbget-bin/show_pathway?hsa04920_1+4790+4792+4793+4794+9021+3953+2180+2181+2182+23205+23305+81616+1374+79602+5465+10645+3667+8660+5601+5602+2475+5588+6774+3717+92579+5562+5571+32+7133+7124+181+6513+7132+8717
49	Bacterial invasion of epithelial cells	05100_1	48	37	0.00370178	0.0551122	0.99	0.0242204	0.0981615	1	Activated	http://www.genome.jp/dbget-bin/show_pathway?hsa05100_1+1499+1495+999+5879+10163+8936+2017+3059+6714+1398+2549+5829+60+71+3611+2335+3678+3688+79658+10093+10094+10095+10109+10552+81873+5293+5294+5295+5296+8503+4233+7454+8976+1759+1785+23624+868
50	Pancreatic cancer	05212_1	22	17	0.0451229	6.49114	0.082	0.0244183	0.0981615	1	Activated	http://www.genome.jp/dbget-bin/show_pathway?hsa05212_1+2064+5293+5294+5295+5296+8503+3716+6774+10000+208+598+1956+1950+7422+4790+7039+6772
51	Cocaine addiction	05030_2	18	16	0.00460666	-0.335692	0.907	0.0270661	0.106672	1	Inhibited	http://www.genome.jp/dbget-bin/show_pathway?hsa05030_2+1812+2778+627+10488+1385+1386+1388+468+64764+90993+2771+2773+8787+5566+5567+5613
52	Measles	05162_1	18	16	0.00460666	-0.440652	0.931	0.0276703	0.106956	1	Inhibited	http://www.genome.jp/dbget-bin/show_pathway?hsa05162_1+51284+4615+3654+51135+3665+7097+7099+4790+4792+4793+6885+9641+3661+29110+7189+7128
53	Apoptosis	04210_1	64	46	0.0124804	-6.21386	0.391	0.0308535	0.11701	1	Inhibited	http://www.genome.jp/dbget-bin/show_pathway?hsa04210_1+598+4790+331+4792+637+54205+841+840+836+8772+355+8837+8717+7132+596+8737+9020+3554+3556+1676+839+4615+11213+3654+51135+5293+5294+5295+5296+8503+1439+3563+10000+208+356+7124+3552+3553+8743+5566+5567+5575+5576+5577+5613+4803
54	Cytokine-cytokine receptor interaction	04060_2	6	6	0.0361382	1.01466	0.153	0.0342681	0.127553	1	Activated	http://www.genome.jp/dbget-bin/show_pathway?hsa04060_2+93+3626+92+90+3625+91
55	ECM-receptor interaction	04512_5	9	8	0.0525642	2.15588	0.11	0.035577	0.130018	1	Activated	http://www.genome.jp/dbget-bin/show_pathway?hsa04512_5+7450+3690+2335+1311+7057+7058+7059+3674
56	Cytokine-cytokine receptor interaction	04060_1	4	4	0.109332	-1.49369	0.055	0.0367638	0.131956	1	Inhibited	http://www.genome.jp/dbget-bin/show_pathway?hsa04060_1+659+650+657+90
57	Leukocyte transendothelial migration	04670_1	70	46	0.100898	-23.701	0.063	0.0385099	0.134662	1	Inhibited	http://www.genome.jp/dbget-bin/show_pathway?hsa04670_1+4318+1536+27035+4688+1003+1499+6093+9475+10398+10627+387+5879+3689+7070+1432+5600+5603+6300+5906+3688+7412+1495+60+71+4478+3383+2909+3683+2185+4689+3684+5293+5294+5295+5296+8503+3702+2771+2773+10411+11069+5336+5578+5579+5829+6387
58	Vasopressin-regulated water reabsorption	04962_1	17	15	0.00719533	-0.322457	0.893	0.0388577	0.134662	1	Inhibited	http://www.genome.jp/dbget-bin/show_pathway?hsa04962_1+554+2778+109+112+115+5566+5567+5613+10488+1385+64764+90993+359+396+397
59	Pertussis	05133_2	8	8	0.0119422	1.64885	0.575	0.0410704	0.139918	1	Activated	http://www.genome.jp/dbget-bin/show_pathway?hsa05133_2+712+713+710+717+727+718+722+725
60	Pertussis	05133_1	23	19	0.0103919	1.33769	0.759	0.0460822	0.152469	1	Activated	http://www.genome.jp/dbget-bin/show_pathway?hsa05133_1+7099+4615+5594+5595+3654+1432+5600+5603+6300+2771+2773+2353+3725+51135+7189+4790+5601+5602+3661
61	Acute myeloid leukemia	05221_1	51	36	0.0380882	-4.6677	0.21	0.0466194	0.152469	1	Inhibited	http://www.genome.jp/dbget-bin/show_pathway?hsa05221_1+5914+7704+3728+1050+862+6688+5293+5294+5295+5296+8503+10000+208+3845+4893+3815+595+1978+2475+6774+6776+6777+11040+51176+6932+6934+83439+5371+5467+6198+6199+6654+5605+5594+5595+4790
62	Gap junction	04540_2	65	46	0.0191104	-4.07124	0.423	0.0470303	0.152469	1	Inhibited	http://www.genome.jp/dbget-bin/show_pathway?hsa04540_2+5578+5579+2697+5330+5332+3708+5598+5592+2977+2982+2983+6714+1956+5156+5159+2771+2773+3845+4893+5607+109+112+113+115+5566+5567+5613+2778+1812+2767+2776+2911+7082+1902+3357+153+1950+5154+5155+56034+80310+5594+5595+6654+983+5605
63	Legionellosis	05134_2	13	11	0.0399435	-3.20586	0.213	0.0490634	0.156536	1	Inhibited	http://www.genome.jp/dbget-bin/show_pathway?hsa05134_2+7100+4615+7097+929+7099+3553+7124+2920+2921+3592+3569
64	Protein processing in endoplasmic reticulum	04141_1	20	14	0.183631	5.34859	0.051	0.0531077	0.164951	1	Activated	http://www.genome.jp/dbget-bin/show_pathway?hsa04141_1+468+1965+5601+5602+5609+1388+22926+7466+4780+27102+9451+23645+7494+596
65	Amyotrophic lateral sclerosis (ALS)	05014_2	13	11	0.0399435	1.38085	0.239	0.0539528	0.164951	1	Activated	http://www.genome.jp/dbget-bin/show_pathway?hsa05014_2+10452+6647+596+79139+598+54205+581+5532+5533+5534+836
66	Type II diabetes mellitus	04930_1	24	18	0.060449	5.16898	0.159	0.0542544	0.164951	1	Activated	http://www.genome.jp/dbget-bin/show_pathway?hsa04930_1+5293+5294+5295+5296+8503+3667+5590+5601+5602+8660+7124+8651+8835+9021+2475+5594+5595+5580
67	Pathways in cancer	05200_4	8	8	0.0119422	0.663271	0.818	0.0549837	0.164951	1	Activated	http://www.genome.jp/dbget-bin/show_pathway?hsa05200_4+54205+637+596+581+356+355+8772+841
68	Salivary secretion	04970_1	16	12	0.12101	-3.64068	0.085	0.0573639	0.169561	1	Inhibited	http://www.genome.jp/dbget-bin/show_pathway?hsa04970_1+153+154+155+2778+109+112+113+115+5566+5567+5613+6844
69	Alcoholism	05034_2	25	20	0.0162407	1.22904	0.751	0.0659429	0.192094	1	Activated	http://www.genome.jp/dbget-bin/show_pathway?hsa05034_2+1812+2778+5566+10488+1385+1386+1388+468+64764+90993+2354+5594+5595+5569+5499+5500+5501+3845+4893+10645
70	Legionellosis	05134_1	5	5	0.0628593	-1.99795	0.222	0.0735686	0.206547	1	Inhibited	http://www.genome.jp/dbget-bin/show_pathway?hsa05134_1+29108+834+3553+4671+840
71	ErbB signaling pathway	04012_1	74	49	0.0793515	13.7254	0.176	0.073616	0.206547	1	Activated	http://www.genome.jp/dbget-bin/show_pathway?hsa04012_1+2002+5594+5595+2066+6776+6777+53358+6464+1839+5293+5294+5295+5296+8503+1956+7039+1398+23624+868+3084+2069+3845+4893+6654+6714+1950+5605+5336+5609+5601+5602+5058+5062+56924+2065+2549+2064+10000+208+1026+1027+2475+3725+1978+816+6198+6199+5578+5579
72	Toxoplasmosis	05145_1	28	22	0.0168668	-1.13246	0.838	0.0743349	0.206547	1	Inhibited	http://www.genome.jp/dbget-bin/show_pathway?hsa05145_1+4615+3654+51135+7097+7189+5608+1432+5600+5603+6300+6885+4792+4793+4790+7099+5594+5595+5601+5602+3305+3306+23643
73	Circadian rhythm	04710_1	24	16	0.2435	3.61322	0.06	0.0763525	0.206547	1	Activated	http://www.genome.jp/dbget-bin/show_pathway?hsa04710_1+4862+6095+6097+1407+1408+5187+8863+8864+6500+1385+79365+8553+1453+1454+5562+5571
74	Cytokine-cytokine receptor interaction	04060_6	6	6	0.0361382	-1.00592	0.406	0.0766149	0.206547	1	Inhibited	http://www.genome.jp/dbget-bin/show_pathway?hsa04060_6+5159+80301+5155+5156+56034+5154
75	Epstein-Barr virus infection	05169_2	49	34	0.059977	5.45229	0.249	0.0777194	0.206547	1	Activated	http://www.genome.jp/dbget-bin/show_pathway?hsa05169_2+8717+9020+7187+7188+7189+3654+1432+5600+5603+6300+5608+1386+3725+5601+5602+5609+4734+4067+5336+6850+4792+4793+4794+4790+930+5293+5294+5295+5296+8503+6885+10000+208+5971
76	Shigellosis	05131_1	13	11	0.0399435	-3.605	0.377	0.078242	0.206547	1	Inhibited	http://www.genome.jp/dbget-bin/show_pathway?hsa05131_1+5879+10163+8936+9844+391+10093+10094+10095+10109+10552+81873
77	NF-kappa B signaling pathway	04064_3	7	7	0.0207748	0.420701	0.735	0.079125	0.206547	1	Activated	http://www.genome.jp/dbget-bin/show_pathway?hsa04064_3+4792+4790+598+1457+1459+1460+597
78	Toxoplasmosis	05145_2	7	7	0.0207748	-0.559753	0.763	0.0815466	0.210139	1	Inhibited	http://www.genome.jp/dbget-bin/show_pathway?hsa05145_2+3716+3717+6772+8651+4261+3459+3460
79	Leishmaniasis	05140_2	11	10	0.020724	-1.26192	0.794	0.0840372	0.213816	1	Inhibited	http://www.genome.jp/dbget-bin/show_pathway?hsa05140_2+7097+7099+4615+4792+4793+4790+3654+51135+7189+6885
80	Prostate cancer	05215_2	8	6	0.265463	1.56245	0.063	0.085141	0.213917	1	Activated	http://www.genome.jp/dbget-bin/show_pathway?hsa05215_2+1017+1027+898+9134+1869+1871
81	Ras signaling pathway	04014_2	98	59	0.331731	-16.737	0.053	0.0886276	0.219928	1	Inhibited	http://www.genome.jp/dbget-bin/show_pathway?hsa04014_2+6654+22800+3845+4893+6237+53358+6464+1956+2260+2261+2263+2264+2321+2324+3480+3791+3815+4233+5156+5159+7010+5336+10235+25780+27040+1435+1944+1945+1946+1950+2247+2251+2252+2254+2258+2259+284+3082+4803+5154+5155+5228+56034+7422+7424+80310+8817+10681+2782+2783+2786+2791+5923+5566+5567+5613+7535+2549+9846
82	Chemokine signaling pathway	04062_1	160	90	0.658172	-21.0953	0.028	0.0920305	0.22342	1	Inhibited	http://www.genome.jp/dbget-bin/show_pathway?hsa04062_1+1230+1524+3577+3579+10563+2920+2921+3627+4283+5196+5473+6351+6352+6354+6355+6362+6363+6366+6368+6373+6376+6387+9547+157+2869+408+409+2268+3055+4067+6714+5293+5294+5295+5296+8503+53358+6464+2771+2773+2185+5829+3702+5566+5567+5613+109+112+113+115+10681+2782+2783+2786+2791+1398+7074+5879+9844+3717+6772+6774+6777+387+6093+9475+5579+5580+5330+5332…
83	Herpes simplex infection	05168_3	11	10	0.020724	-0.331677	0.892	0.0922582	0.22342	1	Inhibited	http://www.genome.jp/dbget-bin/show_pathway?hsa05168_3+355+356+8772+841+7132+54205+836+7124+4790+4792
84	Colorectal cancer	05210_1	36	25	0.0985677	-3.93873	0.192	0.0940056	0.224778	1	Inhibited	http://www.genome.jp/dbget-bin/show_pathway?hsa05210_1+5293+5294+5295+5296+8503+3845+10000+208+387+5879+5881+5900+3725+595+5594+5595+5601+5602+2353+51176+6932+6934+83439+1499+332
85	Hepatitis C	05160_1	38	27	0.0613458	3.82798	0.317	0.0960679	0.224778	1	Activated	http://www.genome.jp/dbget-bin/show_pathway?hsa05160_1+7187+29110+3661+3665+9641+4792+4790+27102+9451+1432+5600+5603+6300+3659+1965+1950+1956+3845+4893+6654+7189+5594+5595+5601+5602+7098+8737
86	Influenza A	05164_1	52	37	0.030055	-1.83264	0.666	0.0983056	0.224778	1	Inhibited	http://www.genome.jp/dbget-bin/show_pathway?hsa05164_1+29110+3661+9641+7098+5608+5609+1965+27102+9451+3716+3455+6772+9021+3337+3305+3306+4792+4793+4790+5611+5293+5294+5295+5296+8503+1386+3725+5601+5602+10000+208+1432+5600+5603+6300+7099+54205
87	Fc epsilon RI signaling pathway	04664_1	53	38	0.023568	-1.79446	0.852	0.0985531	0.224778	1	Inhibited	http://www.genome.jp/dbget-bin/show_pathway?hsa04664_1+2206+4067+2534+9846+5608+1432+5600+5603+6300+6850+5293+5294+5295+5296+8503+3937+27040+5879+5881+5609+695+5336+5601+5602+5321+8605+5594+5595+6654+3845+4893+5605+5578+5579+5580+2207+10000+208
88	Chagas disease (American trypanosomiasis)	05142_2	7	7	0.0207748	-0.104024	0.979	0.099562	0.224778	1	Inhibited	http://www.genome.jp/dbget-bin/show_pathway?hsa05142_2+356+355+8772+7132+8837+841+7124
89	Axon guidance	04360_3	20	16	0.0315669	-1.7102	0.66	0.101487	0.224778	1	Inhibited	http://www.genome.jp/dbget-bin/show_pathway?hsa04360_3+5879+5881+5058+5062+56924+5361+5362+55558+3984+3985+27289+29984+2534+2242+1808+1020
90	Prion diseases	05020_2	12	10	0.0599641	-0.197646	0.351	0.102311	0.224778	1	Inhibited	http://www.genome.jp/dbget-bin/show_pathway?hsa05020_2+5621+4684+10963+2534+3915+581+5566+5567+5613+6647
91	Vibrio cholerae infection	05110_1	10	9	0.0331349	-0.516296	0.647	0.103817	0.224778	1	Inhibited	http://www.genome.jp/dbget-bin/show_pathway?hsa05110_1+1080+5566+5567+5613+3784+6558+109+115+2778
92	Tuberculosis	05152_3	4	4	0.109332	-0.859571	0.202	0.106292	0.224778	1	Inhibited	http://www.genome.jp/dbget-bin/show_pathway?hsa05152_3+3689+718+3687+3684
93	T cell receptor signaling pathway	04660_1	81	55	0.0357252	1.6223	0.621	0.106674	0.224778	1	Activated	http://www.genome.jp/dbget-bin/show_pathway?hsa04660_1+4792+4793+4794+4790+1326+9020+8915+6885+4772+4775+1432+5600+5603+6300+5532+5533+5534+1493+5777+7535+919+2353+3725+5594+5595+5788+2534+5601+23624+868+10000+208+3845+4893+1739+940+5293+5294+5295+5296+8503+3937+3702+27040+9402+5609+5588+5605+920+10892+6654+5058+5062+56924+387
94	Endocrine and other factor-regulated calcium reabsorption	04961_1	19	14	0.114547	-3.01617	0.194	0.106814	0.224778	1	Inhibited	http://www.genome.jp/dbget-bin/show_pathway?hsa04961_1+5745+2778+624+2776+5578+5579+5330+5332+112+115+5566+5567+5613+9365
95	Herpes simplex infection	05168_1	27	21	0.023511	-0.281213	0.951	0.107335	0.224778	1	Inhibited	http://www.genome.jp/dbget-bin/show_pathway?hsa05168_1+8740+8764+5601+5602+7187+7188+7097+4615+7874+7189+2353+3725+6885+29110+3661+3665+9641+4792+4793+4790+7098
96	B cell receptor signaling pathway	04662_1	48	34	0.0403695	1.37766	0.554	0.107357	0.224778	1	Activated	http://www.genome.jp/dbget-bin/show_pathway?hsa04662_1+4792+4793+4794+4790+5579+5336+25780+3845+4893+6654+5594+5595+5605+2353+3725+971+5777+695+6850+29760+4067+10000+208+5293+5294+5295+5296+8503+973+930+5879+5881+10892+8915
97	Gap junction	04540_1	16	11	0.258681	0.733913	0.091	0.111793	0.231653	1	Activated	http://www.genome.jp/dbget-bin/show_pathway?hsa04540_1+1453+2697+10381+203068+347733+7280+81027+84617+7277+7846+84790
98	Non-small cell lung cancer	05223_1	38	25	0.192847	9.04401	0.126	0.114625	0.23457	1	Activated	http://www.genome.jp/dbget-bin/show_pathway?hsa05223_1+10000+208+5293+5294+5295+5296+8503+595+11186+3845+4893+6654+27436+2064+1950+6789+5336+7039+2309+5605+5594+5595+1956+5578+5579
99	Notch signaling pathway	04330_1	38	28	0.0294962	-1.1465	0.837	0.11607	0.23457	1	Inhibited	http://www.genome.jp/dbget-bin/show_pathway?hsa04330_1+51107+4851+4853+4855+5663+182+3714+6868+4242+5986+10683+1855+1856+1857+55851+113878+196403+23220+8650+2648+8850+9794+3280+171558+9612+3065+3066+1488
100	Calcium signaling pathway	04020_1	153	73	0.994362	-15.5852	0.025	0.116702	0.23457	1	Inhibited	http://www.genome.jp/dbget-bin/show_pathway?hsa04020_1+3706+3707+5333+7416+7419+5578+5579+51196+5336+5350+488+5566+5567+5613+1956+2064+2065+2066+5156+5159+3708+1131+136+153+154+155+1812+2778+5023+5025+109+113+115+2767+2769+2776+9630+5330+5332+291+292+185+1909+1910+2149+2911+3357+5724+5731+5733+5737+624+6915+7134+10105+952+6262+80228+6786+776+2185+8913+490+493+5532+5533+5534+5255+5257+5261+4638+81…
101	Ras signaling pathway	04014_3	23	17	0.0812104	-2.54877	0.325	0.122324	0.243437	1	Inhibited	http://www.genome.jp/dbget-bin/show_pathway?hsa04014_3+7074+3845+4893+5293+5294+5295+5296+8503+6654+8315+6237+5923+10235+25780+5900+51196+9771
102	Morphine addiction	05032_1	39	21	0.735538	-10.346	0.037	0.125297	0.243932	1	Inhibited	http://www.genome.jp/dbget-bin/show_pathway?hsa05032_1+10681+2771+2773+2782+2783+2786+2791+5566+5567+5613+109+112+113+115+5578+5579+2778+157+2869+408+409
103	Viral myocarditis	05416_2	8	5	0.535779	-2.8312	0.051	0.125693	0.243932	1	Inhibited	http://www.genome.jp/dbget-bin/show_pathway?hsa05416_2+1604+2534+857+5879+5881
104	Cytokine-cytokine receptor interaction	04060_3	5	5	0.0628593	-0.633968	0.437	0.126214	0.243932	1	Inhibited	http://www.genome.jp/dbget-bin/show_pathway?hsa04060_3+3556+3553+3552+3554+7850
105	Progesterone-mediated oocyte maturation	04914_1	27	20	0.0581933	2.58401	0.501	0.132221	0.253109	1	Activated	http://www.genome.jp/dbget-bin/show_pathway?hsa04914_1+983+993+995+29882+51433+996+51343+5347+699+27330+6195+6196+6197+5594+5595+9088+4085+8379+3320+3326
106	Amphetamine addiction	05031_2	16	13	0.0434366	1.13132	0.691	0.135248	0.256462	1	Activated	http://www.genome.jp/dbget-bin/show_pathway?hsa05031_2+816+10488+1385+1386+1388+468+64764+90993+5499+5500+5501+23237+2353
107	Cytokine-cytokine receptor interaction	04060_4	10	9	0.0331349	0.133586	0.918	0.136659	0.256715	1	Activated	http://www.genome.jp/dbget-bin/show_pathway?hsa04060_4+355+356+8764+8740+7132+7124+4055+4050+7133
108	RNA transport	03013_5	15	12	0.0628299	-0.264869	0.504	0.140994	0.262406	1	Inhibited	http://www.genome.jp/dbget-bin/show_pathway?hsa03013_5+26986+5042+8761+10605+1977+9470+1981+8672+23191+26999+8087+1975
109	HTLV-I infection	05166_5	9	7	0.187741	1.47939	0.188	0.153323	0.280639	1	Activated	http://www.genome.jp/dbget-bin/show_pathway?hsa05166_5+1029+1019+1869+1871+595+894+896
110	Shigellosis	05131_2	15	12	0.0628299	0.380038	0.563	0.153583	0.280639	1	Activated	http://www.genome.jp/dbget-bin/show_pathway?hsa05131_2+8767+5601+5602+4792+4793+4790+1432+5600+5603+6300+5594+5595
111	Bacterial invasion of epithelial cells	05100_2	7	5	0.366831	-5.6771	0.11	0.169885	0.307629	1	Inhibited	http://www.genome.jp/dbget-bin/show_pathway?hsa05100_2+391+26084+9844+1398+5879
112	Parkinson's disease	05012_1	12	8	0.369135	6.60373	0.113	0.174231	0.312682	1	Activated	http://www.genome.jp/dbget-bin/show_pathway?hsa05012_1+54205+27429+10105+291+292+7416+7419+836
113	Prion diseases	05020_1	9	8	0.0525642	-1.06692	0.804	0.175972	0.313012	1	Inhibited	http://www.genome.jp/dbget-bin/show_pathway?hsa05020_1+5621+5605+4851+5594+5595+2002+1958+6352
114	Endometrial cancer	05213_1	9	8	0.0525642	-0.374284	0.821	0.17879	0.31443	1	Inhibited	http://www.genome.jp/dbget-bin/show_pathway?hsa05213_1+1499+324+51176+6932+6934+83439+8312+595
115	Pathways in cancer	05200_2	22	11	0.823779	2.42126	0.053	0.180374	0.31443	1	Activated	http://www.genome.jp/dbget-bin/show_pathway?hsa05200_2+5727+6608+650+2737+7472+7473+7474+7476+7477+7481+81029
116	Epithelial cell signaling in Helicobacter pylori infection	05120_2	6	5	0.196465	-1.95594	0.224	0.181462	0.31443	1	Inhibited	http://www.genome.jp/dbget-bin/show_pathway?hsa05120_2+6868+1839+1956+3577+3579
117	Amyotrophic lateral sclerosis (ALS)	05014_1	13	10	0.126699	-3.93373	0.361	0.186833	0.319009	1	Inhibited	http://www.genome.jp/dbget-bin/show_pathway?hsa05014_1+7124+7132+7133+1432+5600+5603+6300+5608+4744+6647
118	Cholinergic synapse	04725_2	13	8	0.500441	-2.11897	0.092	0.187764	0.319009	1	Inhibited	http://www.genome.jp/dbget-bin/show_pathway?hsa04725_2+2767+2776+5330+5332+3708+5578+5579+1131
119	RNA transport	03013_4	22	16	0.107905	0.732257	0.43	0.188866	0.319009	1	Activated	http://www.genome.jp/dbget-bin/show_pathway?hsa03013_4+10209+10289+1964+8661+8662+8667+8668+8669+1965+1968+8894+1983+1967+8890+8891+8892
120	Cytokine-cytokine receptor interaction	04060_5	5	5	0.0628593	0.15504	0.819	0.204204	0.342041	1	Activated	http://www.genome.jp/dbget-bin/show_pathway?hsa04060_5+2324+7424+3791+2321+7422
121	Pathogenic Escherichia coli infection	05130_1	18	13	0.152494	5.27747	0.36	0.214227	0.350845	1	Activated	http://www.genome.jp/dbget-bin/show_pathway?hsa05130_1+7277+7846+84790+9181+6093+9475+387+10381+203068+347733+7280+81027+84617
122	NF-kappa B signaling pathway	04064_2	5	5	0.0628593	0.0485291	0.874	0.214346	0.350845	1	Activated	http://www.genome.jp/dbget-bin/show_pathway?hsa04064_2+5971+6387+6363+6366+3383
123	Antigen processing and presentation	04612_1	6	5	0.196465	-1.42477	0.282	0.215691	0.350845	1	Inhibited	http://www.genome.jp/dbget-bin/show_pathway?hsa04612_1+972+3108+3109+1508+1520
124	HTLV-I infection	05166_3	61	38	0.26633	-8.06105	0.209	0.216442	0.350845	1	Inhibited	http://www.genome.jp/dbget-bin/show_pathway?hsa05166_3+4790+4792+7132+7124+3554+7850+4215+5156+5159+5154+5155+3725+10000+208+1855+1856+1857+7855+7976+8321+8322+8324+7472+7473+7474+7476+7477+7481+81029+5293+5294+5295+5296+8503+4214+1739+324+1499
125	Viral myocarditis	05416_3	5	4	0.295222	3.16564	0.201	0.226943	0.364925	1	Activated	http://www.genome.jp/dbget-bin/show_pathway?hsa05416_3+841+637+54205+836
126	Thyroid cancer	05216_1	15	10	0.328649	3.28813	0.187	0.232888	0.369205	1	Activated	http://www.genome.jp/dbget-bin/show_pathway?hsa05216_1+5594+5595+5605+3845+4893+10342+7175+5979+8030+8031
127	GnRH signaling pathway	04912_1	67	45	0.0682146	-0.73131	0.903	0.233279	0.369205	1	Inhibited	http://www.genome.jp/dbget-bin/show_pathway?hsa04912_1+5578+5579+5580+5330+5332+4214+4215+4216+6714+5321+8605+5605+5594+5595+2002+4323+5598+468+5566+5567+5613+109+112+113+115+5608+3845+4893+1956+2185+5609+2778+3725+5601+5602+1432+5600+5603+6300+2767+2776+1839+3708+6654+816
128	Retrograde endocannabinoid signaling	04723_2	41	25	0.388258	-0.843488	0.174	0.249608	0.391963	1	Inhibited	http://www.genome.jp/dbget-bin/show_pathway?hsa04723_2+1268+10681+2771+2773+2782+2783+2786+2791+3762+3763+1432+5594+5595+5600+5601+5602+5603+6300+5566+5567+5613+109+112+113+115
129	Endometrial cancer	05213_2	29	18	0.382109	8.03745	0.179	0.251868	0.392446	1	Activated	http://www.genome.jp/dbget-bin/show_pathway?hsa05213_2+3845+4893+6654+3611+10000+208+5293+5294+5295+5296+8503+1956+1950+5605+5594+5595+2002+2309
130	Insulin signaling pathway	04910_1	108	69	0.105113	3.74348	0.669	0.257	0.397361	1	Activated	http://www.genome.jp/dbget-bin/show_pathway?hsa04910_1+7248+6009+5792+53358+6464+3667+8660+2872+8569+1977+9470+92579+2308+7249+10000+208+5594+5595+5255+5257+5261+5499+5500+5501+5507+5834+5836+5837+6198+6199+2475+9322+23433+2002+2997+5605+1978+5601+5602+5562+5571+32+3845+4893+6654+5293+5294+5295+5296+8503+5770+2203+5590+1398+5140+5566+5567+5575+5576+5577+5613+8651+8835+9021+23624+868+3101+80201+21…
131	Cholinergic synapse	04725_1	59	36	0.341411	-7.83034	0.216	0.266008	0.40815	1	Inhibited	http://www.genome.jp/dbget-bin/show_pathway?hsa04725_1+109+112+113+115+10681+2771+2773+2782+2783+2786+2791+5566+5567+5613+2534+10000+208+5293+5294+5295+5296+8503+596+3763+5594+5595+10488+1385+468+64764+90993+816+3717+2353+3845+4893
132	Endocrine and other factor-regulated calcium reabsorption	04961_2	13	8	0.500441	-2.61227	0.15	0.269441	0.408463	1	Inhibited	http://www.genome.jp/dbget-bin/show_pathway?hsa04961_2+490+2099+9365+477+481+482+483+7421
133	Epstein-Barr virus infection	05169_1	6	4	0.492738	-1.02382	0.153	0.270276	0.408463	1	Inhibited	http://www.genome.jp/dbget-bin/show_pathway?hsa05169_1+1027+890+1017+6502
134	Retrograde endocannabinoid signaling	04723_1	37	22	0.473895	-0.858325	0.162	0.273837	0.409158	1	Inhibited	http://www.genome.jp/dbget-bin/show_pathway?hsa04723_1+1268+10681+2771+2773+2782+2783+2786+2791+3762+3763+109+112+113+115+1432+5594+5595+5600+5601+5602+5603+6300
135	Melanogenesis	04916_1	44	29	0.164498	-9.08924	0.469	0.274808	0.409158	1	Inhibited	http://www.genome.jp/dbget-bin/show_pathway?hsa04916_1+1855+1856+1857+2776+4286+51176+6932+6934+83439+5566+5567+5613+10488+1385+64764+90993+7855+7976+8321+8322+8324+1499+7472+7473+7474+7476+7477+7481+81029
136	Serotonergic synapse	04726_3	12	7	0.597466	4.00824	0.132	0.279185	0.412619	1	Activated	http://www.genome.jp/dbget-bin/show_pathway?hsa04726_3+836+5578+5594+5595+1843+3845+4893
137	Long-term depression	04730_1	45	29	0.215186	-3.24597	0.397	0.29559	0.433676	1	Inhibited	http://www.genome.jp/dbget-bin/show_pathway?hsa04730_1+5330+5332+2767+2776+2911+3708+5594+5595+5321+8605+2890+4067+2771+2773+2778+2781+5592+2977+2982+2983+5578+5579+5515+5516+5518+5519+5605+3845+4893
138	Tight junction	04530_1	101	62	0.245807	-3.30353	0.353	0.298879	0.435216	1	Inhibited	http://www.genome.jp/dbget-bin/show_pathway?hsa04530_1+50848+58494+83700+5578+5579+5580+5583+5588+387+9223+81+87+88+60+71+10398+10627+4620+4628+4629+27134+9414+5728+9863+10000+208+7082+8573+2037+23136+1364+1365+1366+51208+7122+9071+9074+9076+9080+6709+1495+8777+56288+5590+2017+3059+5515+5516+5518+5519+5521+1499+3993+8531+1019+22800+3845+4893+6237+1457+1459+1460
139	Bladder cancer	05219_1	15	10	0.328649	4.76556	0.267	0.301267	0.435216	1	Activated	http://www.genome.jp/dbget-bin/show_pathway?hsa05219_1+11186+3845+4893+5594+5595+1612+23604+9252+5605+2261
140	Antigen processing and presentation	04612_2	20	6	0.996712	-1.49845	0.089	0.303593	0.435216	1	Inhibited	http://www.genome.jp/dbget-bin/show_pathway?hsa04612_2+3810+3824+3107+3133+6892+6891
141	Wnt signaling pathway	04310_1	29	18	0.382109	0.639991	0.234	0.305301	0.435216	1	Activated	http://www.genome.jp/dbget-bin/show_pathway?hsa04310_1+4772+4775+4776+5532+5533+5534+5330+5332+816+7855+7976+8321+8322+8324+5578+5579+7474+81029
142	Bile secretion	04976_1	14	10	0.218905	-1.12319	0.413	0.307696	0.435541	1	Inhibited	http://www.genome.jp/dbget-bin/show_pathway?hsa04976_1+1080+5566+5567+5613+6344+2778+109+112+113+115
143	Salivary secretion	04970_2	12	7	0.597466	-1.35921	0.154	0.311532	0.437888	1	Inhibited	http://www.genome.jp/dbget-bin/show_pathway?hsa04970_2+1131+2776+5330+5332+3708+5578+5579
144	Alcoholism	05034_1	30	21	0.113775	0.717282	0.831	0.317551	0.441544	1	Activated	http://www.genome.jp/dbget-bin/show_pathway?hsa05034_1+1812+2778+10488+1385+1386+1388+468+64764+90993+5566+1392+627+4915+136+10681+2771+2773+2782+2783+2786+2791
145	Chronic myeloid leukemia	05220_2	11	8	0.240408	1.0105	0.395	0.318527	0.441544	1	Activated	http://www.genome.jp/dbget-bin/show_pathway?hsa05220_2+1029+4193+1026+1019+595+7157+1869+1871
146	Axon guidance	04360_4	16	12	0.12101	-0.398939	0.824	0.329595	0.453757	1	Inhibited	http://www.genome.jp/dbget-bin/show_pathway?hsa04360_4+5879+5881+22885+3983+4775+4776+5532+5533+5534+387+6093+9475
147	Pancreatic cancer	05212_3	14	7	0.799982	-2.9219	0.129	0.337571	0.461577	1	Inhibited	http://www.genome.jp/dbget-bin/show_pathway?hsa05212_3+9459+5879+5881+4790+10000+208+598
148	Pancreatic secretion	04972_1	16	10	0.445263	-1.42084	0.237	0.342836	0.462518	1	Inhibited	http://www.genome.jp/dbget-bin/show_pathway?hsa04972_1+1131+2776+5330+5332+3708+5578+5579+683+952+6262
149	Glioma	05214_3	11	8	0.240408	0.946763	0.439	0.342862	0.462518	1	Activated	http://www.genome.jp/dbget-bin/show_pathway?hsa05214_3+4193+1029+7157+595+1026+1019+1869+1871
150	Aldosterone-regulated sodium reabsorption	04960_1	25	16	0.328043	0.863715	0.329	0.348203	0.463552	1	Activated	http://www.genome.jp/dbget-bin/show_pathway?hsa04960_1+6338+4306+3845+5293+5294+5295+5296+8503+3667+477+481+482+483+6446+23327+2810
151	Melanoma	05218_2	11	8	0.240408	0.957364	0.449	0.348241	0.463552	1	Activated	http://www.genome.jp/dbget-bin/show_pathway?hsa05218_2+1029+4193+1026+1019+595+7157+1869+1871
152	Cytokine-cytokine receptor interaction	04060_7	8	6	0.265463	-0.836492	0.482	0.391036	0.517094	1	Inhibited	http://www.genome.jp/dbget-bin/show_pathway?hsa04060_7+1230+6368+6352+6354+6351+6355
153	Measles	05162_3	21	14	0.267544	-1.71193	0.489	0.396917	0.52144	1	Inhibited	http://www.genome.jp/dbget-bin/show_pathway?hsa05162_3+3559+5293+5294+5295+5296+8503+940+10000+208+3716+6774+6776+6777+868
154	Long-term potentiation	04720_1	47	30	0.233764	-2.67603	0.567	0.400395	0.522593	1	Inhibited	http://www.genome.jp/dbget-bin/show_pathway?hsa04720_1+5578+5579+5330+5332+816+5594+5595+2911+2776+27330+6195+6196+6197+2890+5566+5567+5613+468+5499+5500+5501+5906+10411+5605+3708+3845+4893+5532+5533+5534
155	Melanoma	05218_1	55	33	0.408561	-13.764	0.33	0.404985	0.525174	1	Inhibited	http://www.genome.jp/dbget-bin/show_pathway?hsa05218_1+4893+5293+5294+5295+5296+8503+595+5594+5595+1956+2260+3480+4233+5156+5159+1950+2247+2251+2252+2254+2258+2259+3082+5154+5155+56034+80310+8817+10000+208+3845+1019+5605
156	Melanogenesis	04916_2	12	9	0.176044	1.48508	0.822	0.424434	0.545181	1	Activated	http://www.genome.jp/dbget-bin/show_pathway?hsa04916_2+4286+1638+5594+5595+5605+7306+3815+3845+4893
157	Dopaminergic synapse	04728_1	97	60	0.222378	-1.59261	0.654	0.425838	0.545181	1	Inhibited	http://www.genome.jp/dbget-bin/show_pathway?hsa04728_1+2778+1812+5566+5567+5613+10488+1385+1386+1388+468+64764+90993+5578+5579+5330+5332+2353+2890+5499+5500+5501+2776+2931+1432+5600+5601+5602+5603+6300+3799+776+5532+5533+6323+10681+2771+2773+2782+2783+2786+2791+3762+3763+3708+10000+208+28227+5515+5516+5518+5519+5521+5523+5525+5526+5527+5528+5529+409+816
158	Pancreatic secretion	04972_2	11	8	0.240408	-0.401064	0.612	0.429095	0.545874	1	Inhibited	http://www.genome.jp/dbget-bin/show_pathway?hsa04972_2+3778+109+112+113+115+2778+6344+1080
159	Cytokine-cytokine receptor interaction	04060_8	6	4	0.492738	0.813202	0.304	0.434174	0.546763	1	Activated	http://www.genome.jp/dbget-bin/show_pathway?hsa04060_8+6387+6373+4283+3627
160	Axon guidance	04360_2	44	29	0.164498	0.193444	0.914	0.435234	0.546763	1	Activated	http://www.genome.jp/dbget-bin/show_pathway?hsa04360_2+2771+2773+5998+387+6093+9475+1944+1945+1946+2041+2042+2043+2534+2047+2048+2049+2051+1947+1948+5879+5881+5058+5062+56924+3845+4893+5594+5595+6387
161	Epithelial cell signaling in Helicobacter pylori infection	05120_1	17	12	0.200162	0.789508	0.784	0.447551	0.556774	1	Activated	http://www.genome.jp/dbget-bin/show_pathway?hsa05120_1+3725+5601+5602+4792+4790+6352+9020+5058+1432+5600+5603+6300
162	Ras signaling pathway	04014_1	90	55	0.279877	-4.13271	0.563	0.448743	0.556774	1	Inhibited	http://www.genome.jp/dbget-bin/show_pathway?hsa04014_1+5594+5595+5605+22800+3845+4893+6237+9771+5879+5881+387+5900+5898+5899+5906+5058+5062+56924+6789+11186+8315+10000+208+5293+5294+5295+5296+8503+7074+5578+5579+51196+4763+50487+51365+5319+5321+5322+81579+8605+2114+5922+8437+5601+5602+23179+5863+2002+382+4790+598+356+29110+5868+5869
163	Glioma	05214_1	44	29	0.164498	-0.0585864	0.99	0.458416	0.565286	1	Inhibited	http://www.genome.jp/dbget-bin/show_pathway?hsa05214_1+1950+1956+53358+6464+5293+5294+5295+5296+8503+5728+10000+208+816+3845+4893+2475+7039+5156+5159+3480+5336+5594+5595+5605+6654+5154+5155+5578+5579
164	Amphetamine addiction	05031_3	8	6	0.265463	-0.780495	0.628	0.465372	0.570364	1	Inhibited	http://www.genome.jp/dbget-bin/show_pathway?hsa05031_3+776+5566+5567+5613+1812+2778
165	Renal cell carcinoma	05211_1	28	17	0.443411	-2.33115	0.393	0.478729	0.580541	1	Inhibited	http://www.genome.jp/dbget-bin/show_pathway?hsa05211_1+1398+2549+4233+3082+10000+208+5293+5294+5295+5296+8503+5594+5595+3725+5605+6654+5906
166	Bladder cancer	05219_2	8	6	0.265463	0.270649	0.658	0.479452	0.580541	1	Activated	http://www.genome.jp/dbget-bin/show_pathway?hsa05219_2+1026+1019+595+1029+1869+1871
167	Cocaine addiction	05030_1	9	7	0.187741	0.0921612	0.945	0.484213	0.582795	1	Activated	http://www.genome.jp/dbget-bin/show_pathway?hsa05030_1+1812+2778+5566+5567+5613+2771+2773
168	Hepatitis C	05160_4	6	5	0.196465	0.0676034	0.913	0.487586	0.583362	1	Activated	http://www.genome.jp/dbget-bin/show_pathway?hsa05160_4+7124+7132+8717+4792+4790
169	Alzheimer's disease	05010_1	5	4	0.295222	0.2512	0.623	0.495349	0.589143	1	Activated	http://www.genome.jp/dbget-bin/show_pathway?hsa05010_1+823+8851+4137+1020
170	HTLV-I infection	05166_1	15	10	0.328649	-1.3282	0.566	0.49888	0.589852	1	Inhibited	http://www.genome.jp/dbget-bin/show_pathway?hsa05166_1+6513+4087+4088+545+1111+11200+7048+4790+7157+6929
171	Glutamatergic synapse	04724_1	49	28	0.5805	-2.39798	0.334	0.511955	0.601771	1	Inhibited	http://www.genome.jp/dbget-bin/show_pathway?hsa04724_1+2911+2778+9454+5566+5567+5613+109+112+113+115+3708+5330+5332+5594+5595+5578+5579+5321+8605+2776+2771+2773+5532+5533+5534+22941+7220+1742
172	Herpes simplex infection	05168_2	24	8	0.995304	-0.632842	0.202	0.523577	0.611855	1	Inhibited	http://www.genome.jp/dbget-bin/show_pathway?hsa05168_2+3455+3439+3716+9021+3459+3460+3717+6772
173	Alcoholism	05034_3	11	5	0.866959	3.4465	0.24	0.534715	0.621259	1	Activated	http://www.genome.jp/dbget-bin/show_pathway?hsa05034_3+6654+3845+4893+5594+5595
174	Glioma	05214_2	39	25	0.252423	1.04347	0.834	0.538549	0.622117	1	Activated	http://www.genome.jp/dbget-bin/show_pathway?hsa05214_2+1950+1956+5336+5156+5159+5154+5155+5578+5579+3845+4893+53358+6464+5293+5294+5295+5296+8503+816+5594+5595+5605+7039+3480+6654
175	Hepatitis C	05160_3	14	9	0.409765	-0.737325	0.656	0.621954	0.714359	1	Inhibited	http://www.genome.jp/dbget-bin/show_pathway?hsa05160_3+10000+208+1026+7157+5293+5294+5295+5296+8503
176	Axon guidance	04360_1	20	12	0.504879	-0.822723	0.564	0.642439	0.733694	1	Inhibited	http://www.genome.jp/dbget-bin/show_pathway?hsa04360_1+27289+23365+5058+5062+56924+5879+5881+387+5365+10505+10507+54910
177	Amphetamine addiction	05031_1	12	7	0.597466	-0.876408	0.482	0.646475	0.734132	1	Inhibited	http://www.genome.jp/dbget-bin/show_pathway?hsa05031_1+776+5566+5567+5613+2890+1812+2778
178	Osteoclast differentiation	04380_2	10	6	0.569546	-0.351155	0.594	0.704968	0.796059	1	Inhibited	http://www.genome.jp/dbget-bin/show_pathway?hsa04380_2+3455+3716+6772+8651+9021+2353
179	Chronic myeloid leukemia	05220_1	48	28	0.514994	1.90662	0.667	0.710555	0.797885	1	Activated	http://www.genome.jp/dbget-bin/show_pathway?hsa05220_1+598+6776+6777+613+53358+6464+1398+5293+5294+5295+5296+8503+23624+868+9846+4792+4790+7157+4193+6654+3845+4893+5605+5594+5595+10000+208+1027
180	Toxoplasmosis	05145_3	10	6	0.569546	1.01754	0.617	0.718915	0.802788	1	Activated	http://www.genome.jp/dbget-bin/show_pathway?hsa05145_3+836+841+7132+7124+331+54205
181	Pancreatic cancer	05212_4	8	5	0.535779	0.240346	0.686	0.735423	0.8165	1	Activated	http://www.genome.jp/dbget-bin/show_pathway?hsa05212_4+1029+1019+595+1869+1871
182	Gastric acid secretion	04971_1	23	13	0.623802	0.410419	0.6	0.742105	0.8165	1	Activated	http://www.genome.jp/dbget-bin/show_pathway?hsa04971_1+109+112+113+115+5566+5567+5613+3784+2771+2773+6752+3772+2778
183	Non-small cell lung cancer	05223_2	8	5	0.535779	0.228273	0.701	0.74338	0.8165	1	Activated	http://www.genome.jp/dbget-bin/show_pathway?hsa05223_2+1019+1029+595+1869+1871
184	Basal cell carcinoma	05217_1	40	23	0.566969	-2.64788	0.683	0.754618	0.820657	1	Inhibited	http://www.genome.jp/dbget-bin/show_pathway?hsa05217_1+5727+2737+650+7855+7976+8321+8322+8324+7472+7473+7474+7476+7477+7481+81029+51176+6932+6934+83439+1499+1855+1856+1857
185	Serotonergic synapse	04726_2	14	7	0.799982	-0.591721	0.485	0.755331	0.820657	1	Inhibited	http://www.genome.jp/dbget-bin/show_pathway?hsa04726_2+2776+5330+5332+5321+8605+3357+776
186	HTLV-I infection	05166_4	6	4	0.492738	-0.463825	0.805	0.763436	0.825004	1	Inhibited	http://www.genome.jp/dbget-bin/show_pathway?hsa05166_4+9020+4055+958+5971
187	Chagas disease (American trypanosomiasis)	05142_3	10	6	0.569546	-0.799873	0.73	0.780658	0.839103	1	Inhibited	http://www.genome.jp/dbget-bin/show_pathway?hsa05142_3+356+355+4790+4792+919+841
188	Dilated cardiomyopathy	05414_1	32	19	0.489705	-0.0265301	0.985	0.834031	0.891704	1	Inhibited	http://www.genome.jp/dbget-bin/show_pathway?hsa05414_1+10368+55799+776+783+784+785+9254+5566+5567+5613+6262+5350+153+2778+488+109+112+113+115
189	Cytosolic DNA-sensing pathway	04623_1	14	8	0.621342	-0.332728	0.789	0.839712	0.893027	1	Inhibited	http://www.genome.jp/dbget-bin/show_pathway?hsa04623_1+29110+3661+3665+4792+4793+4790+9641+8737
190	Epstein-Barr virus infection	05169_3	10	6	0.569546	0.0744834	0.926	0.864828	0.914897	1	Activated	http://www.genome.jp/dbget-bin/show_pathway?hsa05169_3+29110+3661+4792+4793+4794+4790
191	GABAergic synapse	04727_1	32	15	0.918096	0.740458	0.591	0.874333	0.92011	1	Activated	http://www.genome.jp/dbget-bin/show_pathway?hsa04727_1+2550+9568+10681+2771+2773+2782+2783+2786+2791+109+112+113+115+3763+776
192	Pancreatic cancer	05212_2	26	15	0.574816	0.10297	0.959	0.879555	0.920784	1	Activated	http://www.genome.jp/dbget-bin/show_pathway?hsa05212_2+3845+5293+5294+5295+5296+8503+5900+5898+5899+5879+5881+5594+5595+5601+5602
193	Glutamatergic synapse	04724_2	31	15	0.886439	0.719777	0.658	0.897717	0.934928	1	Activated	http://www.genome.jp/dbget-bin/show_pathway?hsa04724_2+109+112+113+115+10681+2771+2773+2782+2783+2786+2791+5566+5567+5613+157
194	Olfactory transduction	04740_1	60	14	1	2.01715	0.597	0.904955	0.937608	1	Activated	http://www.genome.jp/dbget-bin/show_pathway?hsa04740_1+816+109+5566+5567+5613+3000+26476+26658+157+409+5592+2978+1258+5137
195	Hedgehog signaling pathway	04340_1	31	17	0.687539	0.166853	0.95	0.931363	0.955928	1	Activated	http://www.genome.jp/dbget-bin/show_pathway?hsa04340_1+5727+2737+7472+7473+7474+7476+7477+7481+81029+5566+5567+5613+1452+1453+1454+1456+650
196	Bile secretion	04976_2	7	4	0.660613	0	1	0.934495	0.955928	1	Inhibited	http://www.genome.jp/dbget-bin/show_pathway?hsa04976_2+1244+6256+28234+6579
197	Measles	05162_2	23	7	0.997736	-0.560559	0.668	0.936904	0.955928	1	Inhibited	http://www.genome.jp/dbget-bin/show_pathway?hsa05162_2+3455+3716+3439+6772+3459+3460+3717
198	Hepatitis C	05160_2	27	11	0.974339	0.493447	0.785	0.969889	0.97781	1	Activated	http://www.genome.jp/dbget-bin/show_pathway?hsa05160_2+3439+3455+3716+6772+8554+9021+5515+5516+5518+5519+5521
199	Tuberculosis	05152_2	27	11	0.974339	-0.441098	0.797	0.972935	0.97781	1	Inhibited	http://www.genome.jp/dbget-bin/show_pathway?hsa05152_2+23545+535+9114+7879+3916+5868+5869+816+5532+5533+5534
200	Serotonergic synapse	04726_1	27	13	0.880489	-0.238413	0.882	0.972945	0.97781	1	Inhibited	http://www.genome.jp/dbget-bin/show_pathway?hsa04726_1+10681+2771+2773+2782+2783+2786+2791+5330+5332+3762+3763+2778+5742
201	Jak-STAT signaling pathway	04630_1	132	63	0.990878	-0.135458	0.971	0.999274	0.999274	1	Inhibited	http://www.genome.jp/dbget-bin/show_pathway?hsa04630_1+10252+10253+81848+6654+10000+208+5293+5294+5295+5296+8503+8651+8835+9021+3716+3717+6772+6774+6776+6777+6778+595+894+896+10401+8554+1440+23529+3569+3592+51561+1271+1439+1441+2057+2690+3455+3459+3460+3559+3563+3566+3570+3572+3575+3587+3588+3590+3597+3601+3953+3977+50615+53832+9180+23624+868+3600+2689+3439+5777+10254+598

## Sheet: SPIA
	Name	ID	pSize	NDE	pNDE	tA	pPERT	pG	pGFdr	pGFWER	Status	KEGGLINK
1	ECM-receptor interaction	4512	81	57	0.0116043	13.2298	5e-06	1.0248e-06	7.60201e-05	0.000140397	Activated	http://www.genome.jp/dbget-bin/show_pathway?hsa04512+10319+3908+3909+3910+3912+3913+3914+3915+3918+1277+1278+1280+1281+1284+1286+1287+1288+1289+1290+1291+1292+1293+1301+1302+50509+3371+63923+7450+6696+2335+1311+7057+7058+7059+3690+3688+3655+3685+3161+961+948+6382+6383+3339+3691+3696+3693+3674+8515+8516+3679+3678+3672+5649+960+3673+375790
2	Protein processing in endoplasmic reticulum	4141	144	110	1.50321e-06	7.0475	0.042	1.10978e-06	7.60201e-05	0.00015204	Activated	http://www.genome.jp/dbget-bin/show_pathway?hsa04141+468+5601+5602+5609+1965+821+811+23645+2923+823+10952+23480+29927+55176+7415+1603+1650+3703+6184+6185+7991+55741+80267+9695+10483+10484+10802+9871+10960+3998+55666+30001+10905+4121+57134+23193+5589+7841+55757+56886+10299+7326+7327+3309+11231+7095+578+581+1388+22926+27102+9451+7494+7466+5887+51465+10277+55432+9373+3305+3306+6400+51009+79139+26232…
3	RNA transport	3013	129	100	1.35612e-06	0.510559	0.652	1.32086e-05	0.000603192	0.00180958	Activated	http://www.genome.jp/dbget-bin/show_pathway?hsa03013+11260+5901+7514+22916+4686+1207+8487+50628+11171+96764+79833+3837+9939+4116+55110+9775+22794+22985+10921+10284+10482+56000+5411+29107+55916+23165+23636+7175+9688+53371+10762+9631+59343+4928+79023+6396+23279+57122+79902+81929+8480+348995+23225+55706+8021+4927+5903+7329+5905+387082+6613+7341+11097+10419+1915+1917+51068+5976+10209+10289+1964+8661+…
4	Epstein-Barr virus infection	5169	183	131	5.17006e-05	5.75842	0.246	0.000156086	0.00534593	0.0213837	Activated	http://www.genome.jp/dbget-bin/show_pathway?hsa05169+1380+3122+3113+3115+3119+683+952+6693+3107+3133+6688+9612+10014+9759+10971+7529+7534+3305+3306+3315+3316+983+2268+27044+2960+2961+3065+3066+5757+1027+890+1017+6502+7874+7157+8717+8737+7187+7188+4792+4793+4794+9020+4790+3654+7189+5971+953+956+958+960+3683+965+3383+596+7128+6885+5609+5608+5601+5602+1432+5600+5603+6300+1386+3725+5293+5294+5295+529…
5	Bacterial invasion of epithelial cells	5100	66	52	0.000228375	-18.014	0.121	0.000317686	0.0087046	0.043523	Inhibited	http://www.genome.jp/dbget-bin/show_pathway?hsa05100+1499+1495+5879+999+79658+6714+2017+3059+3678+3688+10093+10094+10095+10109+10552+81873+60+71+5829+1398+23607+5293+5294+5295+5296+8503+23624+868+4233+10059+1759+1785+1212+1213+8218+10163+8936+7454+8976+2549+53358+6464+2335+857+858+859+3611+391+26084+7414+387+9844
6	Focal adhesion	4510	192	134	0.000826604	-28.4519	0.052	0.000475169	0.0108497	0.0650981	Inhibited	http://www.genome.jp/dbget-bin/show_pathway?hsa04510+3688+3690+3691+3693+3696+3655+3672+3673+3674+3678+3679+3685+8515+8516+2316+2317+4638+10398+10627+1729+4659+5499+5500+5501+6093+9475+10000+208+29780+55742+3611+7414+5728+5293+5294+5295+5296+8503+7094+7791+23396+81+87+88+5829+2909+5578+5579+6714+2534+387+5923+10319+1277+1278+1280+1281+1284+1286+1287+1288+1289+1290+1291+1292+1293+1301+1302+1311+23…
7	Viral carcinogenesis	5203	171	121	0.000219809	-0.384933	0.634	0.00137665	0.026943	0.188601	Inhibited	http://www.genome.jp/dbget-bin/show_pathway?hsa05203+7157+7337+1739+23513+5829+578+3661+5933+5934+5700+1108+3725+836+841+581+5366+7187+7188+6714+1642+5594+5595+10488+1385+1386+1388+468+64764+90993+3716+6774+6776+6777+5293+5294+5295+5296+8503+4790+1959+1960+1017+1019+1029+5423+8379+55697+5902+2648+8850+6722+8717+4067+6850+7874+595+894+896+890+4193+28973+898+9134+23352+3249+7419+3845+4893+10971+752…
8	Parkinson's disease	5012	99	72	0.00119544	6.73241	0.14	0.00162263	0.0277876	0.2223	Activated	http://www.genome.jp/dbget-bin/show_pathway?hsa05012+7314+7332+5071+2861+11315+65018+6622+7345+54205+4694+4695+4696+4697+4700+4701+4704+4705+4706+4708+4709+4710+4711+4717+4719+4720+4722+4723+4725+4726+4729+51079+54539+56901+6389+6390+6391+1537+27089+29796+7384+7386+1327+1329+1337+1340+1345+1346+1347+1349+1350+1351+9167+9377+10476+506+509+514+515+516+517+518+27429+10105+291+292+7416+7419+51465+732…
9	Wnt signaling pathway	4310	135	91	0.0114234	12.094	0.043	0.00423355	0.0580504	0.579996	Activated	http://www.genome.jp/dbget-bin/show_pathway?hsa04310+4087+4088+4772+4775+4776+5578+5579+11261+5532+5533+5534+816+5330+5332+7855+7976+8321+8322+8324+7474+81029+5601+5602+5879+5881+6093+9475+387+23002+23500+1855+1856+1857+2239+81839+7481+4316+5467+595+894+896+3725+1488+64321+51176+6932+6934+83439+8607+56998+6885+1452+6500+6907+79718+27101+324+7157+8312+5515+5516+5518+5519+5525+5526+5527+5528+5529+1…
10	Regulation of actin cytoskeleton	4810	197	123	0.0899117	-32.5571	0.006	0.00459894	0.0580504	0.630055	Inhibited	http://www.genome.jp/dbget-bin/show_pathway?hsa04810+7114+10093+10094+10095+10109+10552+81873+5217+10163+8936+324+7454+8976+50649+10787+3071+23191+26999+10458+54434+54961+3984+3985+2934+7414+200576+23396+79837+8394+8395+8396+1729+1730+81+87+88+4478+5962+5829+6548+4659+5499+5500+5501+10398+10627+4638+55740+6093+9475+5058+5062+56924+8874+9459+5879+5881+387+23365+10788+8826+2909+7074+5594+5595+5605+…
11	Pathways in cancer	5200	307	197	0.00944349	-38.5949	0.058	0.00466098	0.0580504	0.638554	Inhibited	http://www.genome.jp/dbget-bin/show_pathway?hsa05200+836+999+1499+7472+7473+7474+7476+7477+7481+81029+1495+3688+1855+1856+1857+10319+1284+1286+1287+1288+2335+3908+3909+3910+3912+3913+3914+3915+3918+3655+3673+3674+3685+5728+7855+7976+8321+8322+8324+26060+613+1398+23624+868+5293+5294+5295+5296+8503+6776+6777+3716+1956+2064+5156+5159+3480+3815+4233+2260+2261+2263+10342+7175+7039+1950+3082+5154+5155+…
12	Fc gamma R-mediated phagocytosis	4666	88	60	0.0259006	-18.6555	0.024	0.0052111	0.0594934	0.713921	Inhibited	http://www.genome.jp/dbget-bin/show_pathway?hsa04666+2212+3055+4067+6850+5788+5293+5294+5295+5296+8503+3635+3636+27040+5336+5580+5594+5595+5321+10000+208+6198+6199+5879+10163+10810+8936+10093+10094+10095+10109+10552+81873+7454+8976+1794+1398+5058+3984+3985+50807+55616+8853+4082+65108+4651+2934+23396+8394+8395+8611+8612+8613+9846+382+10059+1759+1785+8877+5578+5579
13	Vascular smooth muscle contraction	4270	100	61	0.27283	-25.9548	0.003	0.00663635	0.0651611	0.90918	Inhibited	http://www.genome.jp/dbget-bin/show_pathway?hsa04270+4638+10398+140465+4637+4659+4660+5499+5500+5501+6093+9475+5578+5579+5580+5583+5588+387+23365+59+72+2767+2776+5330+5332+3708+776+27094+3778+3779+50487+5319+5321+5322+81579+800+5605+5594+5595+136+4881+109+112+113+115+5566+5567+5613+5592+2977+2982+2983+2778+4882+185+1909+5739+10203+10266+10267+10268+4629
14	Cell cycle	4110	114	82	0.000985923	-1.28044	0.884	0.00701187	0.0651611	0.960626	Inhibited	http://www.genome.jp/dbget-bin/show_pathway?hsa04110+1029+51343+4171+4172+4173+4174+4175+4176+23594+4998+4999+5000+5001+29882+51433+996+6500+983+701+5111+5347+545+10926+4085+699+9184+8555+8556+10971+7529+7534+2810+1111+11200+1026+5591+4193+6502+9088+7465+9232+9700+8243+1647+4616+7157+1027+1028+4087+4088+8317+991+995+8318+990+993+891+9133+890+1022+1017+1019+898+9134+595+894+896+8379+7272+1031+1027…
15	Fanconi anemia pathway	3460	38	31	0.00153657	0.702352	0.58	0.00715011	0.0651611	0.979565	Activated	http://www.genome.jp/dbget-bin/show_pathway?hsa03460+2175+55215+2178+2188+2189+55120+79728+80233+641+80010+8940+545+29935+6118+6119+9894+675+4292+83990+672+5889+22909+7398+57599+51455+201254+5980+11201+2067+5888+3280
16	Huntington's disease	5016	150	105	0.00103464	0.193805	0.925	0.00761005	0.0651611	1	Activated	http://www.genome.jp/dbget-bin/show_pathway?hsa05016+4694+4695+4696+4697+4700+4701+4704+4705+4706+4708+4709+4710+4711+4717+4719+4720+4722+4723+4725+4726+4729+51079+54539+56901+6389+6390+6391+1537+27089+29796+7384+7386+1327+1329+1337+1340+1345+1346+1347+1349+1350+1351+9167+9377+10476+506+509+514+515+516+517+518+3064+5978+23186+3065+3066+627+5430+5431+5433+5435+5436+5437+5438+5439+5440+5441+1742+27…
17	Pathogenic Escherichia coli infection	5130	51	39	0.00373343	6.81301	0.289	0.00845016	0.0680983	1	Activated	http://www.genome.jp/dbget-bin/show_pathway?hsa05130+929+23643+7099+7100+7277+7846+84790+999+10971+7534+3875+1499+2017+3059+6093+9475+2534+5578+7454+8976+9076+3688+9181+387+4691+10381+203068+347733+7280+81027+84617+10093+10094+10095+10109+10552+81873+60+71
18	TGF-beta signaling pathway	4350	79	52	0.0818967	14.5673	0.02	0.0121442	0.0895035	1	Activated	http://www.genome.jp/dbget-bin/show_pathway?hsa04350+4052+1311+7057+7058+7059+4087+4088+92+93+4091+4092+5308+6667+7027+1874+1875+5933+5934+3397+3398+3399+3400+90+3625+3626+7044+6198+6199+5515+5516+5518+5519+6093+9475+387+9372+9765+6500+5594+5595+4086+4090+57154+7048+1634+7124+659+657+353500+650+653+654
19	Arrhythmogenic right ventricular cardiomyopathy (ARVC)	5412	69	50	0.00727234	0.74688	0.231	0.0124129	0.0895035	1	Activated	http://www.genome.jp/dbget-bin/show_pathway?hsa05412+6444+10368+55799+776+783+784+785+9254+6262+488+6445+6443+6442+3908+2010+4000+1756+1824+1829+3728+5318+1832+3655+3672+3673+3674+3678+3679+3685+8515+8516+3688+3690+3691+3693+3696+60+71+1674+1000+1495+81+87+88+51176+6932+6934+83439+1499+2697
20	Transcriptional misregulation in cancer	5202	152	100	0.0221423	-1.30756	0.083	0.0134145	0.0918896	1	Inhibited	http://www.genome.jp/dbget-bin/show_pathway?hsa05202+2313+2078+2115+2118+8013+2521+2308+6760+6756+7030+3398+9915+64083+5154+5155+8938+7102+5468+4233+2321+26471+1026+3486+7048+1051+3569+5546+7113+2119+2005+5328+4314+4318+7850+6692+6256+6257+6258+862+5371+5914+7704+3728+597+1050+8864+6688+929+3684+598+942+958+6929+5087+2120+9611+4297+4299+4005+3206+5090+4086+4208+51274+221037+7404+8091+8464+8842+34…
21	Salmonella infection	5132	73	54	0.00256679	-0.840125	0.869	0.0158491	0.103397	1	Inhibited	http://www.genome.jp/dbget-bin/show_pathway?hsa05132+5879+4790+5601+5602+7082+10163+8936+10093+10094+10095+10109+10552+81873+7454+8976+2353+3725+391+60+71+7099+929+7100+4615+2316+2317+5217+1781+51143+79659+23207+7879+3831+64837+29108+834+3553+5594+5595+1432+5600+5603+6300+5585+3459+3460+3552+3569+6351+2920+2921+6093+9475+4628
22	Prion diseases	5020	33	27	0.00288088	-0.202257	0.96	0.0190566	0.118671	1	Inhibited	http://www.genome.jp/dbget-bin/show_pathway?hsa05020+5621+4684+3915+10963+5566+5567+5613+6647+581+712+713+2534+5605+5594+5595+2002+1958+6352+3552+3553+3569+4851+727+729+730+732+3309
23	HTLV-I infection	5166	240	156	0.0101027	-8.53474	0.297	0.0204303	0.121694	1	Inhibited	http://www.genome.jp/dbget-bin/show_pathway?hsa05166+8829+6513+7412+7094+3383+3683+3689+4772+4775+4776+11261+5532+5533+5534+821+811+3716+6776+6777+3107+3133+8295+10524+894+22800+3845+4893+6237+291+292+706+7416+7419+7514+5901+8498+109+112+113+115+5566+5567+5613+1385+1386+467+468+7494+7048+4087+4088+5111+5424+5425+5426+5427+57804+1026+29882+51433+996+991+9133+9232+701+4085+9184+5902+55697+4790+4792…
24	Pertussis	5133	64	47	0.00604696	-1.72311	0.74	0.02868	0.163715	1	Inhibited	http://www.genome.jp/dbget-bin/show_pathway?hsa05133+3684+3688+3689+7099+23643+4790+4615+3661+3552+3553+3569+51561+2771+2773+3678+387+836+840+712+713+722+725+710+717+718+727+1432+5600+5603+6300+5594+5595+2353+3725+5601+5602+7124+3654+7189+929+3592+3394+3659+834+114548+29108+51135
25	Osteoclast differentiation	4380	126	81	0.0717893	-13.8574	0.076	0.0338874	0.185703	1	Inhibited	http://www.genome.jp/dbget-bin/show_pathway?hsa04380+7189+8600+1435+1540+9846+9020+4792+4790+6885+5608+5601+5602+1432+5600+5603+6300+4772+3455+3716+6772+2534+5293+5294+5295+5296+8503+10000+208+3552+3553+3554+3459+3460+2353+2354+3725+3726+3727+2212+2215+7305+695+6850+29760+3937+5336+11261+5532+5533+5534+1385+1513+54+3690+6688+4286+7124+7132+8651+9021+2274+5468+7048+5971+8878+5594+5595+5609+5879+15…
26	Legionellosis	5134	49	37	0.00677653	-0.399652	0.915	0.0377185	0.198748	1	Inhibited	http://www.genome.jp/dbget-bin/show_pathway?hsa05134+29108+834+3553+4671+840+4790+4792+664+5861+1195+9554+51128+56681+7415+54205+836+841+3684+3689+718+3329+1915+1917+3297+10767+3305+3306+7100+7097+7099+929+4615+7124+3569+3592+2920+2921
27	mTOR signaling pathway	4150	58	42	0.0136497	-1.61549	0.501	0.0409298	0.199345	1	Inhibited	http://www.genome.jp/dbget-bin/show_pathway?hsa04150+51719+81617+9706+1977+9470+1978+1975+6198+6199+5228+7422+7424+3091+2475+64223+6009+5562+54541+7249+7248+27330+6195+6196+6197+5594+5595+10000+208+5293+5294+5295+5296+8503+5728+10325+10670+58528+64121+5578+5579+3667+7124
28	MAPK signaling pathway	4010	244	152	0.0712406	-11.7782	0.102	0.0430504	0.199345	1	Inhibited	http://www.genome.jp/dbget-bin/show_pathway?hsa04010+5923+11072+11221+1843+1845+1846+1847+1848+1849+1850+56940+356+9448+50487+5319+5321+5322+81579+3925+4137+4790+5971+9020+5594+5595+8649+5605+4763+5578+5579+5906+5566+5567+5613+9693+5922+22800+3845+4893+6237+10235+25780+6654+5156+5159+2260+2261+2263+2264+1956+4915+10368+55799+776+783+784+785+8913+9254+5154+5155+2247+2251+2252+2254+2258+2259+8817+1…
29	Alzheimer's disease	5010	143	95	0.0176347	-2.94785	0.426	0.044257	0.199345	1	Inhibited	http://www.genome.jp/dbget-bin/show_pathway?hsa05010+55851+5663+51107+23621+25825+6868+7124+836+54205+4694+4695+4696+4697+4700+4701+4704+4705+4706+4708+4709+4710+4711+4717+4719+4720+4722+4723+4725+4726+4729+51079+54539+56901+6389+6390+6391+1537+27089+29796+7384+7386+10476+506+509+514+515+516+517+518+1327+1329+1337+1340+1345+1346+1347+1349+1350+1351+9167+9377+3708+488+2776+5330+5332+776+3028+823+8…
30	Toll-like receptor signaling pathway	4620	96	61	0.136047	13.1286	0.056	0.044776	0.199345	1	Activated	http://www.genome.jp/dbget-bin/show_pathway?hsa04620+7189+3654+51135+4615+5594+5595+1326+4790+6696+7187+8737+3665+6373+3627+3439+942+958+6885+1432+5600+5603+6300+5879+5601+5602+3553+29110+9641+8772+3569+6352+10000+208+6772+4792+7124+3661+7097+23643+7100+7098+7099+929+841+4283+5293+5294+5295+5296+8503+3455+51284+51311+5609+5608+5605+2353+3725+3592+6351+1513
31	Bladder cancer	5219	40	29	0.0369549	5.65738	0.208	0.0451072	0.199345	1	Activated	http://www.genome.jp/dbget-bin/show_pathway?hsa05219+4312+4318+1890+5228+7422+7424+7057+1956+999+2064+1029+1026+11186+1612+23604+4193+7157+1869+1871+2261+1019+595+9252+1950+5594+5595+5605+3845+4893
32	Malaria	5144	46	32	0.0640601	-1.38889	0.132	0.0488152	0.20899	1	Inhibited	http://www.genome.jp/dbget-bin/show_pathway?hsa05144+3383+3082+6382+6383+4035+975+4233+2532+2994+2995+7412+948+5175+3043+7097+7099+4615+3569+7124+3592+3683+3689+958+1311+7057+7058+7059+6401+3553+1440+3820+6403
33	Thyroid cancer	5216	29	22	0.03214	3.28263	0.278	0.051088	0.212093	1	Activated	http://www.genome.jp/dbget-bin/show_pathway?hsa05216+3845+4893+5468+5594+5595+5605+7157+6256+6257+6258+1499+999+595+5979+8030+8031+10342+7175+51176+6932+6934+83439
34	Systemic lupus erythematosus	5322	76	47	0.258948	-4.94881	0.045	0.0635328	0.256	1	Inhibited	http://www.genome.jp/dbget-bin/show_pathway?hsa05322+2212+2215+727+718+717+712+713+729+730+732+7124+942+940+3108+3109+3113+3115+3119+3122+958+3014+3015+55506+55766+8334+8335+8336+8337+92815+94239+9555+3017+8341+8345+8349+85236+8970+8357+6737+6738+6628+6632+6634+81+87+88+6741
35	SNARE interactions in vesicular transport	4130	32	24	0.0314517	1.19466	0.39	0.0662484	0.259315	1	Activated	http://www.genome.jp/dbget-bin/show_pathway?hsa04130+53407+10282+51272+10652+9527+9554+9570+9342+10228+8677+8675+8676+10490+9482+8417+8674+10791+8773+2054+6804+6809+6844+9341+6845
36	Amoebiasis	5146	105	66	0.155137	-5.80438	0.085	0.0702657	0.2674	1	Inhibited	http://www.genome.jp/dbget-bin/show_pathway?hsa05146+3553+2335+10319+3908+3909+3910+3912+3913+3914+3915+3918+4790+3569+836+3554+7850+7124+7097+7099+3592+5868+5869+7879+3315+929+5293+5294+5295+5296+8503+3684+3689+384+732+2778+2767+2769+2776+9630+5578+5579+5330+5332+5566+5567+5613+1277+1278+1280+1281+1284+1286+1287+1288+1289+1290+1301+1302+50509+7414+81+87+88+5269+5272+5275
37	Vasopressin-regulated water reabsorption	4962	40	30	0.0167493	-0.484695	0.854	0.0750556	0.269365	1	Inhibited	http://www.genome.jp/dbget-bin/show_pathway?hsa04962+554+2778+109+112+115+5566+5567+5613+10488+1385+64764+90993+359+361+360+396+397+8766+9230+5868+5869+6844+4905+10671+1639+84516+1781+51143+51626+79659
38	Leukocyte transendothelial migration	4670	106	65	0.243176	-18.9391	0.059	0.0752404	0.269365	1	Inhibited	http://www.genome.jp/dbget-bin/show_pathway?hsa04670+1364+1365+1366+51208+7122+9071+9074+9076+9080+4318+1003+4267+5175+3689+50848+3683+3688+58494+3684+5293+5294+5295+5296+8503+1499+60+71+10398+10627+6093+9475+5578+5579+387+83700+1432+5600+5603+6300+2909+1495+1536+27035+4688+5829+5879+4689+5906+4478+10411+11069+3702+2185+6387+2771+2773+7070+7412+3383+5336+399+7414+81+87+88
39	NF-kappa B signaling pathway	4064	83	56	0.040425	-5.4982	0.374	0.0784946	0.269365	1	Inhibited	http://www.genome.jp/dbget-bin/show_pathway?hsa04064+598+596+4792+3654+51135+4615+7188+8737+8717+3554+7132+3553+7124+8740+4055+7187+9020+5971+4790+6885+958+5579+5588+8915+10892+7189+7128+6387+8600+7099+7535+27040+23643+929+1457+1459+1460+5328+597+5336+6850+4067+695+29760+142+7329+8837+331+4616+6351+7412+2920+6366+6363+3383+4050
40	Axon guidance	4360	111	68	0.24056	-11.4401	0.063	0.0786468	0.269365	1	Inhibited	http://www.genome.jp/dbget-bin/show_pathway?hsa04360+27289+2771+2773+5594+5595+5879+5881+4772+4775+4776+11261+5532+5533+5534+22885+3983+6586+9353+2534+6093+9475+5058+5062+56924+387+3688+64221+1808+2041+2042+2043+1947+1948+2047+2048+2049+2051+1944+1945+1946+5998+23365+4233+29984+3984+3985+5365+3845+4893+5361+5362+55558+10371+10512+56920+6405+7869+9723+57556+80031+10505+10507+54910+9037+1020+2242+8…
41	Oocyte meiosis	4114	92	62	0.0332169	3.89075	0.604	0.0984868	0.32909	1	Activated	http://www.genome.jp/dbget-bin/show_pathway?hsa04114+983+4085+9133+9088+27330+6195+6196+6197+5594+5595+29882+51433+996+991+9232+891+26271+6500+898+9134+995+1017+816+5347+6790+3708+11261+5532+5533+5534+64506+5566+5567+5613+109+112+113+115+10971+7529+7534+5499+5500+5501+6300+9700+8243+9985+10734+5525+5526+5527+5528+5529+5515+5516+5518+5519+367+3480+9748+699
42	Calcium signaling pathway	4020	166	76	0.999141	-15.7379	0.021	0.102058	0.332904	1	Inhibited	http://www.genome.jp/dbget-bin/show_pathway?hsa04020+3706+3707+109+5137+7416+7419+10105+816+11261+5532+5533+5534+5578+5579+2185+683+952+51196+1956+2064+2065+2066+5156+5159+2767+2769+2776+9630+5023+5025+5336+8877+4638+5333+3708+5255+5257+5261+6262+5330+5332+80228+776+1131+185+1909+1910+2149+2911+3357+5724+5731+5733+5737+624+6915+7134+291+292+113+115+488+136+153+154+155+1812+5350+5566+5567+5613+277…
43	Small cell lung cancer	5222	83	52	0.201093	-12.8954	0.111	0.107192	0.334847	1	Inhibited	http://www.genome.jp/dbget-bin/show_pathway?hsa05222+898+9134+1017+595+3688+3655+3673+3674+3685+1027+6256+6257+6258+7157+10000+208+1163+4149+5728+5293+5294+5295+5296+8503+54205+10319+1284+1286+1287+1288+2335+3908+3909+3910+3912+3913+3914+3915+3918+331+596+4792+598+7187+7188+7189+9618+1869+1871+1019+4790+6502
44	RNA degradation	3018	54	35	0.171095	1.06916	0.131	0.107542	0.334847	1	Activated	http://www.genome.jp/dbget-bin/show_pathway?hsa03018+2023+2026+2027+54512+23016+23404+22894+6499+56915+23019+4849+4850+57472+9125+28960+55802+167227+27257+57819+25804+23658+51690+51691+80153+5073+3313+3329+10140+10766+694+7832+26986+5042+8761+9924
45	Staphylococcus aureus infection	5150	47	29	0.334212	-9.4132	0.074	0.116231	0.352894	1	Inhibited	http://www.genome.jp/dbget-bin/show_pathway?hsa05150+1675+718+629+727+712+713+717+728+2357+2204+2212+2215+3108+3109+3113+3115+3119+3122+3075+719+3858+3383+3689+6403+6404+3683+3684+5724+2358
46	p53 signaling pathway	4115	61	42	0.0461645	1.71813	0.549	0.11849	0.352894	1	Activated	http://www.genome.jp/dbget-bin/show_pathway?hsa04115+3486+1647+4616+1111+545+11200+2810+1017+898+9134+7249+8493+901+6241+1643+55240+5728+5268+3732+7057+1029+1026+637+9538+355+51512+581+841+983+54205+4193+7157+1019+595+894+896+64065+27244+891+9133+836+5366
47	Mineral absorption	4978	42	27	0.232879	0.575806	0.128	0.134525	0.387472	1	Activated	http://www.genome.jp/dbget-bin/show_pathway?hsa04978+490+7421+79901+6556+2495+2512+3162+3163+9843+55630+7779+4493+4494+4495+4496+4499+4501+4502+26872+475+65010+477+481+482+483+10568+1181
48	Natural killer cell mediated cytotoxicity	4650	118	59	0.959447	-38.4214	0.032	0.137651	0.387472	1	Inhibited	http://www.genome.jp/dbget-bin/show_pathway?hsa04650+4772+4775+4776+11261+5532+5533+5534+2534+8743+3459+3460+5336+27040+5551+3133+7124+5578+5579+6452+2185+3937+6850+7535+919+2207+7305+5777+3439+637+836+355+4277+100507436+3383+3384+3107+5293+5294+5295+5296+8503+5594+5595+5605+3845+4893+6654+53358+6464+5058+5879+5881+356+3824+3455+2215+3810+3689+3683
49	Leishmaniasis	5140	66	45	0.0496324	-2.11431	0.624	0.138585	0.387472	1	Inhibited	http://www.genome.jp/dbget-bin/show_pathway?hsa05140+3688+2212+2215+718+5579+3684+3689+3716+3717+6772+3108+3109+3113+3115+3119+3122+7097+7099+4615+4792+4793+4790+3552+3592+7124+3553+5777+5594+5595+2002+2353+65108+1432+5600+5603+6300+3654+51135+7189+6885+3459+3460+3725+4688+4689
50	Gap junction	4540	83	56	0.040425	-2.01846	0.814	0.14525	0.390257	1	Inhibited	http://www.genome.jp/dbget-bin/show_pathway?hsa04540+1453+5578+5579+2771+2773+2697+5598+5607+5592+3357+983+1902+5566+5567+5613+7082+10381+203068+347733+7280+81027+84617+109+112+113+115+6714+7277+7846+84790+2977+2982+2983+5594+5595+5605+3845+4893+6654+1956+5156+5159+1950+5154+5155+56034+80310+153+2778+2767+2776+2911+5330+5332+1812+3708
51	Shigellosis	5131	58	40	0.0492727	-2.10634	0.668	0.145278	0.390257	1	Inhibited	http://www.genome.jp/dbget-bin/show_pathway?hsa05131+5879+1398+2017+3059+6714+9844+391+10163+8936+10093+10094+10095+10109+10552+81873+7414+9474+8767+4792+4793+4790+5601+5602+5594+5595+1432+5600+5603+6300+6093+9475+7454+8976+5217+60+71+1729+3678+3688+960
52	Endocrine and other factor-regulated calcium reabsorption	4961	47	31	0.152267	-4.3473	0.228	0.151384	0.395064	1	Inhibited	http://www.genome.jp/dbget-bin/show_pathway?hsa04961+5745+7421+490+624+1212+1213+8218+1175+161+163+8766+10059+1759+1785+9365+5578+5579+2776+5330+5332+2099+5566+5567+5613+112+115+2778+477+481+482+483
53	African trypanosomiasis	5143	30	20	0.204004	1.59114	0.177	0.156033	0.395064	1	Activated	http://www.genome.jp/dbget-bin/show_pathway?hsa05143+4615+3592+7124+6401+7412+3910+3553+3569+3383+7064+335+3043+355+356+2150+2776+5330+5332+5578+5579
54	Toxoplasmosis	5145	118	77	0.0519368	2.12386	0.702	0.157198	0.395064	1	Activated	http://www.genome.jp/dbget-bin/show_pathway?hsa05145+4615+3654+51135+7189+6885+4792+4793+4790+5594+5595+5601+5602+1432+5600+5603+6300+5608+2771+2773+3592+7124+596+598+331+3716+3717+6772+4261+3108+3109+3113+3115+3119+3122+240+8651+54205+6774+836+841+5293+5294+5295+5296+8503+5163+10000+208+3655+3688+50487+5319+5321+5322+81579+10319+3908+3909+3910+3912+3913+3914+3915+3918+23643+7099+3305+3306+7097+3…
55	B cell receptor signaling pathway	4662	71	46	0.13003	6.07048	0.292	0.162164	0.395064	1	Activated	http://www.genome.jp/dbget-bin/show_pathway?hsa04662+4792+4793+4794+4790+10892+8915+10000+208+5579+5293+5294+5295+5296+8503+1380+930+975+8519+3635+3636+2353+3725+3845+4893+25780+4772+4775+4776+11261+5532+5533+5534+5879+5881+5336+29760+695+4067+973+6850+5777+971+5605+5594+5595+6654
56	Chemokine signaling pathway	4062	166	90	0.827127	-23.0807	0.046	0.162423	0.395064	1	Inhibited	http://www.genome.jp/dbget-bin/show_pathway?hsa04062+1230+1524+3577+3579+10563+2920+2921+3627+4283+5196+5473+6351+6352+6354+6355+6362+6363+6366+6368+6373+6376+6387+9547+3717+2268+3055+4067+6714+5829+387+5293+5294+5295+5296+8503+5330+5332+53358+6464+2771+2773+10681+2782+2783+2786+2791+9844+1398+157+2869+408+409+6093+9475+3702+109+112+113+115+10235+5906+7454+8976+5579+5580+56288+5590+7074+5566+5567…
57	Morphine addiction	5032	79	39	0.942557	-6.65418	0.041	0.16437	0.395064	1	Inhibited	http://www.genome.jp/dbget-bin/show_pathway?hsa05032+109+112+113+115+5566+5567+5613+10681+2771+2773+2782+2783+2786+2791+10846+5137+5138+5140+5141+5142+5144+5151+8622+134+2557+2561+2562+3762+3763+2778+5578+5579+1812+2550+9568+157+2869+408+409
58	Adipocytokine signaling pathway	4920	65	39	0.391411	-6.25782	0.103	0.169769	0.401005	1	Inhibited	http://www.genome.jp/dbget-bin/show_pathway?hsa04920+4790+4792+4793+4794+9021+1374+2180+2181+2182+23205+23305+81616+5562+5571+32+5465+79602+5588+3953+10645+6256+6257+6258+6513+7133+181+6774+5601+5602+10000+208+2475+3667+8660+7132+948+8717+3717+7124
59	Colorectal cancer	5210	61	39	0.187692	-3.59768	0.226	0.176468	0.409764	1	Inhibited	http://www.genome.jp/dbget-bin/show_pathway?hsa05210+836+5293+5294+5295+5296+8503+26060+324+4087+4088+4292+4436+3845+5601+5602+8312+5900+387+5879+5881+332+595+5594+5595+3725+2353+54205+596+7157+51176+6932+6934+83439+1499+10000+208+2956+581+7048
60	Progesterone-mediated oocyte maturation	4914	75	50	0.066581	1.85143	0.664	0.182092	0.413257	1	Activated	http://www.genome.jp/dbget-bin/show_pathway?hsa04914+3480+64506+109+112+113+115+3845+983+10000+208+5140+29882+51433+996+51343+4085+8379+699+993+995+5347+891+9133+3320+3326+5566+5567+5613+9088+27330+6195+6196+6197+5594+5595+2771+2773+1017+890+1432+5600+5601+5602+5603+6300+5293+5294+5295+5296+8503
61	Antigen processing and presentation	4612	61	35	0.562231	-3.38183	0.081	0.186223	0.413257	1	Inhibited	http://www.genome.jp/dbget-bin/show_pathway?hsa04612+972+3108+3109+4800+4801+4802+5993+1385+4261+1508+1520+920+3810+3824+6892+811+2923+567+3107+3133+3113+3115+3119+3122+6891+821+3309+3320+3326+3305+3306+3308+10197+5721+7124
62	Salivary secretion	4970	77	45	0.482099	-5.26958	0.095	0.187021	0.413257	1	Inhibited	http://www.genome.jp/dbget-bin/show_pathway?hsa04970+153+154+155+1131+6558+2778+109+112+113+115+5566+5567+5613+6844+2776+5330+5332+3708+490+493+5578+5579+362+2977+2982+2983+5592+683+952+3783+727897+3778+1469+1470+1471+1472+1473+1755+477+481+482+483+6548+4069+820
63	Vibrio cholerae infection	5110	49	34	0.059977	0.17579	0.902	0.211903	0.454694	1	Activated	http://www.genome.jp/dbget-bin/show_pathway?hsa05110+155066+23545+51382+526+528+529+535+9114+9296+30001+1080+9414+7082+2778+3784+5578+5579+6558+5336+5566+5567+5613+10952+23480+29927+55176+60+71+9601+109+115+10945+11014+11015
64	Apoptosis	4210	83	54	0.0985689	-4.44278	0.575	0.219362	0.454694	1	Inhibited	http://www.genome.jp/dbget-bin/show_pathway?hsa04210+11261+5532+5533+5534+581+598+1676+596+7157+9131+836+331+840+4790+839+5566+5567+5575+5576+5577+5613+4792+54205+637+841+823+10000+208+9020+8837+5293+5294+5295+5296+8503+11213+3654+51135+4615+8772+8717+8737+1439+3563+3554+3556+7132+355+4803+3552+3553+7124+8743+356
65	Acute myeloid leukemia	5221	56	36	0.186395	-3.42927	0.328	0.231994	0.454694	1	Inhibited	http://www.genome.jp/dbget-bin/show_pathway?hsa05221+5914+7704+3845+4893+6688+1050+862+5467+4790+6774+6776+6777+3728+595+51176+6932+6934+83439+5371+11040+6198+6199+6654+3815+2475+1978+10000+208+5293+5294+5295+5296+8503+5594+5595+5605
66	Endometrial cancer	5213	51	32	0.270541	7.66229	0.227	0.232763	0.454694	1	Activated	http://www.genome.jp/dbget-bin/show_pathway?hsa05213+1499+3845+4893+7157+324+8312+1495+2309+3611+2064+999+51176+6932+6934+83439+5728+6654+4292+2002+1956+595+10000+208+5293+5294+5295+5296+8503+1950+5594+5595+5605
67	Complement and coagulation cascades	4610	66	44	0.0819724	3.34169	0.755	0.23409	0.454694	1	Activated	http://www.genome.jp/dbget-bin/show_pathway?hsa04610+2161+2162+2153+2159+7056+2149+2243+2244+5627+5624+2+5104+7035+7450+2157+2152+2160+3818+5329+1361+5265+5328+5327+1380+624+1675+718+629+3075+728+719+966+732+730+729+727+722+725+710+712+713+717+4179+1604
68	Neurotrophin signaling pathway	4722	113	73	0.0744836	1.62865	0.836	0.235144	0.454694	1	Activated	http://www.genome.jp/dbget-bin/show_pathway?hsa04722+4915+4916+627+5293+5294+5295+5296+8503+5336+53358+6464+5580+4803+10000+208+3845+4893+5605+6654+5594+5595+27330+6195+6196+6197+1398+5906+2549+2309+4792+4793+4794+4790+468+10818+5163+356+57498+8986+9252+816+4145+5601+5602+387+7157+4214+3725+3667+9261+1432+5600+5603+6300+5607+5598+4215+396+397+10019+5609+5879+7189+9500+11108+27018+8767+11213+3654+…
69	Notch signaling pathway	4330	40	28	0.0731018	-1.07683	0.852	0.235184	0.454694	1	Inhibited	http://www.genome.jp/dbget-bin/show_pathway?hsa04330+51107+5663+3065+3066+1488+9612+171558+3280+2648+8850+9794+6868+55851+113878+196403+23220+8650+182+3714+4851+4853+4855+1855+1856+1857+4242+5986+10683
70	Phototransduction	4744	24	8	0.995304	5.40525	0.063	0.236353	0.454694	1	Activated	http://www.genome.jp/dbget-bin/show_pathway?hsa04744+1258+2782+3000+9187+2978+408+409+8787
71	Herpes simplex infection	5168	164	101	0.162616	4.6939	0.393	0.239676	0.454694	1	Activated	http://www.genome.jp/dbget-bin/show_pathway?hsa05168+8740+8764+29992+7187+7188+5601+5602+4790+2353+3725+718+727+5199+7098+7097+4615+6885+3661+3665+4792+4793+3439+3592+3600+7124+3553+3569+6352+29915+3054+7189+9641+29110+997+6500+6502+7874+5371+6672+7157+1936+5187+8863+8864+10629+112950+2969+6878+6881+6884+9569+3150+27102+9451+1965+5499+5500+5501+4938+4940+10482+56000+3455+3459+3460+3716+6772+3717+…
72	Circadian rhythm - mammal	4710	20	13	0.329577	3.46398	0.196	0.241567	0.454694	1	Activated	http://www.genome.jp/dbget-bin/show_pathway?hsa04710+1453+1454+79365+8553+1407+1408+4862+5187+8863+8864+6500+6095+6097
73	Non-small cell lung cancer	5223	53	32	0.390715	10.8095	0.166	0.242282	0.454694	1	Activated	http://www.genome.jp/dbget-bin/show_pathway?hsa05223+5578+5579+2309+10000+208+5293+5294+5295+5296+8503+1019+595+1869+1871+3845+4893+7157+5336+7039+1956+6789+2064+1950+6654+6256+6257+6258+11186+1029+5594+5595+5605
74	ErbB signaling pathway	4012	83	49	0.434192	12.4789	0.173	0.269569	0.499066	1	Activated	http://www.genome.jp/dbget-bin/show_pathway?hsa04012+2002+2066+2065+6776+6777+2064+1956+1978+6198+6199+1026+1027+2475+5058+5062+56924+2549+7039+5609+23624+868+5601+5602+1398+6654+53358+6464+5578+5579+816+5336+1839+3084+2069+3725+5293+5294+5295+5296+8503+10000+208+6714+1950+5594+5595+5605+3845+4893
75	Chagas disease (American trypanosomiasis)	5142	98	62	0.14555	-4.45467	0.535	0.276648	0.504337	1	Inhibited	http://www.genome.jp/dbget-bin/show_pathway?hsa05142+7097+7099+811+718+712+713+4615+3654+51135+7189+5601+5602+1432+5600+5603+6300+5594+5595+2353+3725+7124+3592+4792+4790+3553+3459+3460+7132+7048+4087+4088+2771+2773+624+2767+2769+2776+9630+5330+5332+2778+5293+5294+5295+5296+8503+10000+208+5515+5516+5518+5519+5521+356+355+8772+841+8837+3569+919+1636+6352
76	Prostate cancer	5215	86	56	0.0920831	1.72667	0.859	0.279778	0.504337	1	Activated	http://www.genome.jp/dbget-bin/show_pathway?hsa05215+367+4790+4792+1027+5728+596+595+51176+6932+6934+83439+4193+1026+2308+1017+1499+1869+1871+3845+4893+7157+1956+2064+2260+2263+3480+5156+5159+10488+1385+468+64764+90993+898+9134+1950+5154+5155+56034+7039+80310+6654+3320+3326+7184+2475+10000+208+5293+5294+5295+5296+8503+5594+5595+5605
77	PPAR signaling pathway	3320	64	39	0.335746	-1.29812	0.264	0.303422	0.539855	1	Inhibited	http://www.genome.jp/dbget-bin/show_pathway?hsa03320+2712+5346+948+11001+28965+2167+2169+2171+5465+6256+6257+6258+5467+5468+30+33+1962+1374+2180+2181+2182+23205+23305+81616+4973+4023+3158+10580+4312+51129+51+8310+3611+336+6319+9415+1593+335+1622
78	Melanogenesis	4916	88	52	0.42545	-17.683	0.235	0.330214	0.579992	1	Inhibited	http://www.genome.jp/dbget-bin/show_pathway?hsa04916+1855+1856+1857+1638+7306+4286+5566+5567+5613+816+2771+2773+1910+3815+7855+7976+8321+8322+8324+5330+5332+51176+6932+6934+83439+2778+5579+10488+1385+64764+90993+109+112+113+115+5578+1499+2776+4157+7472+7473+7474+7476+7477+7481+81029+5594+5595+5605+3845+4893+1906
79	Carbohydrate digestion and absorption	4973	36	19	0.772402	-1.61196	0.132	0.334746	0.580508	1	Inhibited	http://www.genome.jp/dbget-bin/show_pathway?hsa04973+6518+477+481+482+483+2542+8972+776+3101+80201+5293+5294+5295+5296+8503+10000+208+5330+5579
80	Cocaine addiction	5030	42	25	0.459995	-3.32907	0.229	0.342412	0.58638	1	Inhibited	http://www.genome.jp/dbget-bin/show_pathway?hsa05030+6571+1812+4128+4129+2778+5566+5567+5613+2771+2773+8787+3725+2354+1020+4790+10488+1385+1386+1388+468+64764+90993+627+1742+8851
81	Type II diabetes mellitus	4930	45	23	0.846248	5.44475	0.153	0.394158	0.666663	1	Activated	http://www.genome.jp/dbget-bin/show_pathway?hsa04930+5315+5293+5294+5295+5296+8503+3667+8651+8835+9021+5594+5595+5580+8660+5601+5602+5590+7124+776+8913+3101+80201+2475
82	Alcoholism	5034	107	64	0.351263	7.32429	0.385	0.405808	0.670472	1	Activated	http://www.genome.jp/dbget-bin/show_pathway?hsa05034+6571+1812+4128+4129+5499+5500+5501+2778+5566+10488+1385+1386+1388+468+64764+90993+10013+10014+3065+3066+51564+8841+9734+9759+1392+627+10645+10681+2771+2773+2782+2783+2786+2791+136+3845+4893+5594+5595+2354+8520+3014+3015+55506+55766+8334+8335+8336+8337+92815+94239+9555+3017+8341+8345+8349+85236+8970+8357+4915+53358+6464+6654+5569
83	Phosphatidylinositol signaling system	4070	74	47	0.176343	-0.17792	0.768	0.406199	0.670472	1	Inhibited	http://www.genome.jp/dbget-bin/show_pathway?hsa04070+5728+51196+5330+5332+5333+5336+5578+5579+3708+5293+5294+5295+5296+8503+23396+8394+8395+200576+5297+5298+55361+8760+1606+1608+160851+8525+3631+8821+5286+5287+3633+4952+56623+8867+8871+79837+8396+4534+54928+3628+3632+51763+3705+3706+3707+3635+3636
84	Melanoma	5218	68	42	0.279412	-7.83802	0.528	0.42986	0.700881	1	Inhibited	http://www.genome.jp/dbget-bin/show_pathway?hsa05218+999+7157+4893+1019+595+4286+5728+1956+2260+3480+4233+5156+5159+1950+2247+2251+2252+2254+2258+2259+3082+5154+5155+56034+80310+8817+1029+1026+4193+1869+1871+10000+208+5293+5294+5295+5296+8503+5594+5595+5605+3845
85	NOD-like receptor signaling pathway	4621	51	32	0.270541	2.09342	0.555	0.434853	0.700881	1	Activated	http://www.genome.jp/dbget-bin/show_pathway?hsa04621+8767+4792+4793+4790+6885+2920+6352+7124+64170+22861+114548+29108+834+3553+7205+841+22900+3320+3326+7184+3569+5601+5602+5594+5595+1432+5600+5603+6300+7128+4671+7189
86	Cytokine-cytokine receptor interaction	4060	232	117	0.988028	-6.5414	0.176	0.478087	0.761603	1	Inhibited	http://www.genome.jp/dbget-bin/show_pathway?hsa04060+659+93+91+92+90+3588+1439+3977+3572+8807+8809+3556+7850+3554+55540+23765+657+7048+3553+3552+650+3626+3625+608+7293+3604+943+939+958+355+8764+4055+1896+8741+7292+970+356+8740+4050+53832+3587+3460+3459+3455+3815+1956+4233+2324+3791+2321+5159+5156+3439+2323+1435+1950+3082+7424+7422+80301+5155+5154+56034+2690+2057+3575+50615+3601+3566+3559+3563+268…
87	Retrograde endocannabinoid signaling	4723	88	39	0.995383	-1.85646	0.178	0.483803	0.76185	1	Inhibited	http://www.genome.jp/dbget-bin/show_pathway?hsa04723+2776+5330+5332+3708+5578+5579+776+2557+2561+2562+1268+10681+2771+2773+2782+2783+2786+2791+2911+11343+57406+2890+3762+3763+109+112+113+115+5566+5567+5613+1432+5594+5595+5600+5601+5602+5603+6300
88	Regulation of autophagy	4140	30	9	0.999392	-2.70699	0.183	0.493594	0.763058	1	Inhibited	http://www.genome.jp/dbget-bin/show_pathway?hsa04140+11337+11345+23710+9474+9140+9706+3439+8678+5562
89	T cell receptor signaling pathway	4660	104	60	0.526386	6.12838	0.366	0.509934	0.763058	1	Activated	http://www.genome.jp/dbget-bin/show_pathway?hsa04660+1019+7124+4792+4793+4794+4790+9020+1326+10000+208+10892+8915+5588+5163+5293+5294+5295+5296+8503+940+6654+3845+4893+2353+3725+4772+4775+4776+11261+5532+5533+5534+3702+27040+9402+387+5058+5062+56924+3937+7535+919+2534+920+23624+868+5788+5777+1493+5605+5594+5595+6885+5609+5601+1739+1432+5600+5603+6300
90	Fc epsilon RI signaling pathway	4664	72	45	0.230629	-1.60371	0.837	0.510557	0.763058	1	Inhibited	http://www.genome.jp/dbget-bin/show_pathway?hsa04664+2207+2206+2205+2534+7124+10000+208+1432+5600+5603+6300+5609+5608+5163+5293+5294+5295+5296+8503+5578+5579+5580+9846+3937+695+6850+4067+27040+5336+3635+5594+5595+5605+3845+4893+6654+50487+5319+5321+5322+81579+5601+5602+5879+5881
91	Cholinergic synapse	4725	97	49	0.932795	-9.51255	0.209	0.513703	0.763058	1	Inhibited	http://www.genome.jp/dbget-bin/show_pathway?hsa04725+43+109+112+113+115+5566+5567+5613+2767+2776+5330+5332+3708+5578+5579+1103+10681+2771+2773+2782+2783+2786+2791+1131+3784+3786+5594+5595+10488+1385+468+64764+90993+816+5293+5294+5295+5296+8503+10000+208+596+776+3845+4893+2353+3717+2534+3763
92	Tight junction	4530	119	67	0.642127	-3.47136	0.306	0.516209	0.763058	1	Inhibited	http://www.genome.jp/dbget-bin/show_pathway?hsa04530+50848+58494+83700+5578+5579+5580+5583+5588+5515+5516+5518+5519+1364+1365+1366+51208+7122+9071+9074+9076+9080+3993+56288+9223+7082+2037+23136+1495+8777+2017+3059+9218+1457+1459+1460+5865+60+71+6709+10398+10627+4620+4628+4629+1019+8531+387+5590+22800+3845+4893+6237+10000+208+2771+2773+1499+27134+6714+5521+81+87+88+8573+9414+9863+5728
93	Influenza A	5164	156	95	0.218086	-0.569722	0.906	0.517988	0.763058	1	Inhibited	http://www.genome.jp/dbget-bin/show_pathway?hsa05164+5645+29110+9641+7098+4790+1386+3725+4792+4793+3661+3665+5293+5294+5295+5296+8503+10000+208+51284+4615+51135+114548+29108+834+3553+90865+3455+3716+6772+4938+4940+103+5371+4261+3108+3109+3113+3115+3119+3122+3439+9021+5608+1432+5600+5603+6300+5609+5601+5602+6352+3383+3552+3569+7124+3592+27102+9451+5611+3305+3306+3337+1965+8743+7416+54205+3836+3838…
94	Pancreatic cancer	5212	69	41	0.423047	3.69142	0.506	0.544036	0.785211	1	Activated	http://www.genome.jp/dbget-bin/show_pathway?hsa05212+2064+3845+5293+5294+5295+5296+8503+9459+10000+208+5879+5881+4790+598+5594+5595+5900+5898+5899+5601+5602+7039+1950+3716+6774+6772+5228+7422+7424+1029+1019+1869+1871+7048+4087+4088+7157+675+5888+1956+595
95	Pancreatic secretion	4972	86	45	0.860868	-1.84966	0.249	0.54449	0.785211	1	Inhibited	http://www.genome.jp/dbget-bin/show_pathway?hsa04972+1131+6558+2776+5330+5332+3708+490+493+5578+5579+3784+3778+477+481+482+483+6548+1080+6344+760+6262+8671+5645+1359+1361+50487+5319+5321+5322+81579+488+7220+683+952+2778+109+112+113+115+4218+5874+8766+5906+387+5879
96	Tuberculosis	5152	164	96	0.426619	5.97133	0.54	0.568575	0.801673	1	Activated	http://www.genome.jp/dbget-bin/show_pathway?hsa05152+4360+9902+10332+5868+5869+23545+535+9114+3916+7879+816+8877+2212+2215+11261+5532+5533+5534+3689+3684+6772+3716+3717+3460+5993+1385+4800+4801+4802+7097+1051+1054+4261+5594+5595+4790+7189+929+4615+51135+7099+836+7124+7132+8717+8772+10000+208+841+637+54205+596+581+972+3108+3109+3113+3115+3119+3122+1520+3587+3592+3552+3553+3439+3569+23365+387+1263+…
97	Insulin signaling pathway	4910	129	72	0.685746	12.6054	0.346	0.578593	0.801673	1	Activated	http://www.genome.jp/dbget-bin/show_pathway?hsa04910+7248+51763+3636+5601+5602+5792+5770+8651+8835+9021+2002+2872+8569+5594+5595+2194+5562+5571+5499+5500+5501+5507+2997+5255+5257+5261+5566+5567+5575+5576+5577+5613+32+1978+5834+5836+5837+2308+6654+3845+4893+1977+9470+5605+53358+6464+9322+6198+6199+7249+2475+5140+2203+10580+6009+10000+208+5293+5294+5295+5296+8503+23433+3101+80201+1398+5590+23624+86…
98	Hepatitis C	5160	122	69	0.621456	3.99266	0.382	0.578778	0.801673	1	Activated	http://www.genome.jp/dbget-bin/show_pathway?hsa05160+7187+29110+9641+3661+3665+4790+7098+4792+7189+8737+3439+3455+3716+6772+949+975+1364+1365+1366+51208+7122+9071+9074+9076+9080+9021+5515+5516+5518+5519+5521+8554+6774+4938+4940+27102+9451+1965+3659+1432+5600+5603+6300+5594+5595+1956+6654+3845+4893+5293+5294+5295+5296+8503+10000+208+1950+7157+1026+5601+5602+7124+7132+8717+10197+6256+3949+5163+5465
99	Maturity onset diabetes of the young	4950	22	6	0.999022	-1.90399	0.238	0.579311	0.801673	1	Inhibited	http://www.genome.jp/dbget-bin/show_pathway?hsa04950+3280+2494+3172+3087+3110+3170
100	Amyotrophic lateral sclerosis (ALS)	5014	49	29	0.465865	-2.32809	0.528	0.590964	0.80962	1	Inhibited	http://www.genome.jp/dbget-bin/show_pathway?hsa05014+6647+2890+10452+54205+7124+834+836+581+596+598+637+7132+7133+5608+1432+5600+5603+6300+4744+5961+847+79139+5879+5868+11261+5532+5533+5534+7157
101	Amphetamine addiction	5031	58	34	0.487212	1.92331	0.535	0.611125	0.816126	1	Activated	http://www.genome.jp/dbget-bin/show_pathway?hsa05031+6571+776+2890+1812+4128+4129+816+5566+5567+5613+2778+10488+1385+1386+1388+468+64764+90993+5499+5500+5501+11261+5532+5533+5534+6804+5578+5579+23237+2353+2354+3065+23411+3725
102	Lysosome	4142	106	60	0.614846	0	NA	0.614846	0.816126	1	Inhibited	http://www.genome.jp/dbget-bin/show_pathway?hsa04142+23545+535+9114+1508+1512+1513+1515+1519+1520+1521+1522+5476+8722+1200+3074+4125+2990+4758+2581+410+3423+6448+3988+23659+1777+58511+53+6609+427+175+79158+2760+5660+27074+3916+1497+55353+7805+9741+23457+6556+10577+1203+8763+1212+1213+8218+10053+1174+164+8905+1176+8943+23062+26088+54+11154+9179+3373+57192
103	Dilated cardiomyopathy	5414	83	51	0.26994	-0.0478262	0.976	0.614878	0.816126	1	Inhibited	http://www.genome.jp/dbget-bin/show_pathway?hsa05414+6444+10368+55799+776+783+784+785+9254+6262+488+3655+3672+3673+3674+3678+3679+3685+8515+8516+3688+3690+3691+3693+3696+6445+6443+6442+3908+2010+4000+7137+7134+7168+7169+7171+1756+7273+1674+153+2778+109+112+113+115+5566+5567+5613+5350+60+71+7124
104	Bile secretion	4976	64	36	0.631582	-1.03756	0.438	0.632124	0.816126	1	Inhibited	http://www.genome.jp/dbget-bin/show_pathway?hsa04976+366+6548+477+481+482+483+1080+6344+760+8671+2778+109+112+113+115+5566+5567+5613+28234+6579+2052+1244+8714+5244+5243+6513+343+1576+570+361+358+9429+6256+949+3949+3156
105	Intestinal immune network for IgA production	4672	41	17	0.987013	-0.984422	0.282	0.634309	0.816126	1	Inhibited	http://www.genome.jp/dbget-bin/show_pathway?hsa04672+3569+8741+958+608+942+940+3108+3109+3113+3115+3119+3122+3600+6387+4055+9020+3601
106	Serotonergic synapse	4726	105	46	0.998311	3.6198	0.279	0.634554	0.816126	1	Activated	http://www.genome.jp/dbget-bin/show_pathway?hsa04726+3357+6571+2778+5566+5567+5613+2776+5330+5332+3708+5578+5579+6532+10681+2771+2773+2782+2783+2786+2791+10411+4128+4129+50487+5319+5321+5322+81579+776+3359+7220+1565+240+247+5742+836+5594+5595+1843+3762+3763+3845+4893+3751+2561+2562
107	Glioma	5214	60	37	0.302556	0.652397	0.928	0.637412	0.816126	1	Activated	http://www.genome.jp/dbget-bin/show_pathway?hsa05214+1950+7039+5154+5155+1956+5156+5159+3480+816+5578+5579+53358+6464+6654+5605+5594+5595+5293+5294+5295+5296+8503+10000+208+5728+2475+4193+1029+7157+595+1019+1869+1871+5336+3845+4893+1026
108	GnRH signaling pathway	4912	88	49	0.677176	-7.50051	0.441	0.659545	0.836024	1	Inhibited	http://www.genome.jp/dbget-bin/show_pathway?hsa04912+5578+5579+5580+109+112+113+115+5330+5332+468+816+5608+1432+5600+5603+6300+4214+4215+4216+5598+50487+5319+5321+5322+81579+3708+2767+2776+4323+2778+6714+5566+5567+5613+776+2002+5594+5595+5605+3845+4893+6654+1956+1839+2185+5609+5601+5602+3725
109	VEGF signaling pathway	4370	68	40	0.463775	2.60204	0.654	0.665158	0.836024	1	Activated	http://www.genome.jp/dbget-bin/show_pathway?hsa04370+3791+5336+8877+50487+5319+5321+5322+81579+3315+9261+11261+5532+5533+5534+10000+208+5293+5294+5295+5296+8503+4772+4775+4776+5578+5579+1432+5600+5603+6300+5829+6714+7422+5594+5595+5605+3845+4893+5879+5881
110	Jak-STAT signaling pathway	4630	140	63	0.998952	2.10253	0.312	0.675022	0.840709	1	Activated	http://www.genome.jp/dbget-bin/show_pathway?hsa04630+10252+10253+81848+598+595+894+896+10000+208+5293+5294+5295+5296+8503+6654+8651+8835+9021+6772+6774+6776+6777+6778+10401+8554+5777+23624+868+10254+3716+3717+1271+1439+1441+2057+2690+3455+3459+3460+3559+3563+3566+3570+3572+3575+3587+3588+3590+3597+3601+3953+3977+50615+53832+9180+1440+23529+3569+3592+51561+3600+3439+2689
111	Basal cell carcinoma	5217	46	27	0.497457	-2.28086	0.721	0.72643	0.892211	1	Inhibited	http://www.genome.jp/dbget-bin/show_pathway?hsa05217+2737+5727+650+7157+7472+7473+7474+7476+7477+7481+81029+324+8312+1855+1856+1857+7855+7976+8321+8322+8324+6608+1499+51176+6932+6934+83439
112	Rheumatoid arthritis	5323	79	46	0.495986	0.414753	0.729	0.729399	0.892211	1	Activated	http://www.genome.jp/dbget-bin/show_pathway?hsa05323+8600+3552+3553+7124+3569+51561+4050+1435+4312+4314+3600+3108+3109+3113+3115+3119+3122+155066+23545+51382+526+528+529+535+9114+9296+1513+54+8741+3683+3689+3383+942+940+2321+5228+7422+6387+7097+7099+2353+3725+6352+7010+284+1493
113	Sulfur relay system	4122	8	3	0.932982	0.529937	0.402	0.742868	0.894832	1	Activated	http://www.genome.jp/dbget-bin/show_pathway?hsa04122+9054+55687+4337
114	Glutamatergic synapse	4724	107	48	0.996914	-2.45965	0.378	0.744605	0.894832	1	Inhibited	http://www.genome.jp/dbget-bin/show_pathway?hsa04724+2898+2890+2911+6505+776+109+112+113+115+54407+81539+2778+5566+5567+5613+2776+5330+5332+3708+5578+5579+7220+10681+2771+2773+2782+2783+2786+2791+11261+5532+5533+5534+27165+2744+2752+6512+157+50487+5319+5321+5322+81579+5594+5595+9454+1742+22941
115	Gastric acid secretion	4971	64	30	0.967307	-1.98721	0.41	0.763383	0.909421	1	Inhibited	http://www.genome.jp/dbget-bin/show_pathway?hsa04971+1131+109+112+113+115+5566+5567+5613+2776+5330+5332+3708+5578+5579+2778+1080+477+481+482+483+6548+3784+760+2771+2773+6752+3772+60+4638+816
116	RIG-I-like receptor signaling pathway	4622	66	35	0.806191	2.31936	0.505	0.772983	0.91292	1	Activated	http://www.genome.jp/dbget-bin/show_pathway?hsa04622+54941+4790+7187+3661+9641+3665+64343+8772+841+3439+7189+4792+4793+29110+9636+9474+9140+1540+5300+8717+8737+80143+26007+8653+4214+5601+5602+1432+5600+5603+6300+6885+7124+3592+3627
117	Viral myocarditis	5416	66	38	0.5476	-0.754679	0.776	0.788605	0.923409	1	Inhibited	http://www.genome.jp/dbget-bin/show_pathway?hsa05416+6444+6445+6443+6442+3908+1756+1981+8672+1604+595+958+3108+3109+3113+3115+3119+3122+3107+3133+940+942+841+637+54205+836+5551+3683+3689+3383+60+71+4620+4628+4629+2534+857+5879+5881
118	Epithelial cell signaling in Helicobacter pylori infection	5120	63	36	0.576277	-1.23859	0.752	0.79573	0.923856	1	Inhibited	http://www.genome.jp/dbget-bin/show_pathway?hsa05120+1432+5600+5603+6300+3725+5601+5602+4792+155066+23545+51382+526+528+529+535+9114+9296+836+5058+4790+6352+5879+9020+4233+50848+58494+83700+5336+6868+1839+7082+3577+3579+1956+4067+6714
119	Dorso-ventral axis formation	4320	19	11	0.582599	0.178832	0.763	0.804921	0.926674	1	Activated	http://www.genome.jp/dbget-bin/show_pathway?hsa04320+64506+4851+4853+4855+2120+2114+5594+5595+3845+6654+1956
120	Renal cell carcinoma	5211	68	38	0.655278	-1.18358	0.758	0.844276	0.960955	1	Inhibited	http://www.genome.jp/dbget-bin/show_pathway?hsa05211+5228+7422+7424+6513+405+9915+6923+6921+112399+54583+2034+3091+7039+5155+2271+5879+1398+6654+4233+2549+5058+5062+56924+5906+10000+208+5293+5294+5295+5296+8503+3725+3082+5594+5595+5605+3845+4893
121	Graft-versus-host disease	5332	33	18	0.700725	-0.147311	0.718	0.848727	0.960955	1	Inhibited	http://www.genome.jp/dbget-bin/show_pathway?hsa05332+3108+3109+3113+3115+3119+3122+355+356+3107+3133+5551+940+7124+942+3569+3552+3553+3824
122	Aldosterone-regulated sodium reabsorption	4960	37	21	0.605002	-0.276593	0.885	0.869903	0.966452	1	Inhibited	http://www.genome.jp/dbget-bin/show_pathway?hsa04960+6338+477+481+482+483+6446+4306+3845+23327+3667+5293+5294+5295+5296+8503+2810+5594+5595+5578+5579+9351
123	Type I diabetes mellitus	4940	39	21	0.735538	-0.125112	0.758	0.883265	0.966452	1	Inhibited	http://www.genome.jp/dbget-bin/show_pathway?hsa04940+3382+940+3592+942+5799+2571+3329+356+3108+3109+3113+3115+3119+3122+3107+3133+355+5551+3552+3553+7124
124	Chronic myeloid leukemia	5220	71	40	0.627541	0.615654	0.905	0.889237	0.966452	1	Activated	http://www.genome.jp/dbget-bin/show_pathway?hsa05220+2122+598+613+7157+3065+3066+1488+7048+6776+6777+4790+4792+1027+4193+1029+1026+6654+53358+6464+9846+1398+23624+868+1869+1871+4088+1019+595+10000+208+5293+5294+5295+5296+8503+5594+5595+5605+3845+4893
125	Cytosolic DNA-sensing pathway	4623	53	29	0.710666	-0.299484	0.812	0.894333	0.966452	1	Inhibited	http://www.genome.jp/dbget-bin/show_pathway?hsa04623+834+29108+9447+3553+29110+9641+3661+3665+3439+3627+4790+8737+103+3569+90865+4792+4793+10622+10623+51728+5435+5437+5440+5441+661+9533+6351+6352+11277
126	Dopaminergic synapse	4728	115	64	0.692297	-0.7188	0.834	0.894506	0.966452	1	Inhibited	http://www.genome.jp/dbget-bin/show_pathway?hsa04728+6571+2778+5566+5567+5613+2776+5330+5332+3708+5578+5579+4128+4129+10681+2771+2773+2782+2783+2786+2791+10000+208+2931+10488+1385+1386+1388+468+64764+90993+1432+5600+5601+5602+5603+6300+1812+1312+2353+5532+5533+816+409+28227+5515+5516+5518+5519+5521+5523+5525+5526+5527+5528+5529+5499+5500+5501+3762+3763+6323+776+3799+2890
127	GABAergic synapse	4727	77	37	0.963352	0.795971	0.602	0.895908	0.966452	1	Activated	http://www.genome.jp/dbget-bin/show_pathway?hsa04727+2550+9568+109+112+113+115+2571+10681+2771+2773+2782+2783+2786+2791+2557+2561+2562+18+2752+3763+27165+2744+5566+5567+5613+11337+11345+23710+4905+66008+5334+776+5578+5579+6714+54407+81539
128	Measles	5162	124	70	0.63087	-0.0229038	0.994	0.919729	0.96685	1	Inhibited	http://www.genome.jp/dbget-bin/show_pathway?hsa05162+51284+4615+3654+51135+3665+3439+7097+7099+4792+4793+4790+3661+3455+3716+6772+4938+4940+3459+3460+3717+4478+10332+4179+2534+1796+5588+3559+940+5293+5294+5295+5296+8503+10000+208+3305+3306+8667+6774+6776+6777+3552+3553+3569+3592+868+27102+9451+1965+355+356+8743+7189+7128+1457+1459+1460+7157+595+894+896+898+9134+1017+1019+1027+103+6885+9641+29110
129	Hedgehog signaling pathway	4340	45	22	0.906423	1.36294	0.695	0.921066	0.96685	1	Activated	http://www.genome.jp/dbget-bin/show_pathway?hsa04340+5727+353500+650+653+654+7472+7473+7474+7476+7477+7481+81029+1452+1453+1454+1456+5566+5567+5613+2737+6608+2619
130	Taste transduction	4742	33	9	0.999894	0.827111	0.646	0.928243	0.96685	1	Activated	http://www.genome.jp/dbget-bin/show_pathway?hsa04742+2782+6338+5566+5567+5613+5330+112+2778+50837
131	Olfactory transduction	4740	64	14	1	1.49839	0.67	0.93832	0.96685	1	Activated	http://www.genome.jp/dbget-bin/show_pathway?hsa04740+816+5137+5566+5567+5613+109+3000+26476+26658+409+1258+5592+2978+157
132	Neuroactive ligand-receptor interaction	4080	242	75	1	0.428316	0.684	0.943781	0.96685	1	Activated	http://www.genome.jp/dbget-bin/show_pathway?hsa04080+5645+3953+7067+2689+2690+2908+706+2743+2890+2895+2898+5023+5025+2557+2561+2562+2550+9568+2911+7433+6344+5745+10203+1901+8698+1902+9170+5724+1268+10161+27334+2859+5028+5029+5031+53829+9934+134+136+6915+5739+5737+5731+5732+5733+5734+5729+7253+2149+2150+56288+554+6751+6752+4987+4886+4157+1909+1910+187+2357+2358+728+719+624+185+186+3357+1812+153+15…
133	Autoimmune thyroid disease	5320	47	17	0.999021	-0.125112	0.685	0.943907	0.96685	1	Inhibited	http://www.genome.jp/dbget-bin/show_pathway?hsa05320+3108+3109+3113+3115+3119+3122+958+7253+355+356+3107+3133+5551+1493+3439+942+940
134	Allograft rejection	5330	33	16	0.889417	-0.125112	0.794	0.951855	0.96685	1	Inhibited	http://www.genome.jp/dbget-bin/show_pathway?hsa05330+3107+3108+3109+3113+3115+3119+3122+3133+958+355+356+5551+942+940+7124+3592
135	Long-term depression	4730	64	35	0.72173	-0.0943138	0.982	0.952735	0.96685	1	Inhibited	http://www.genome.jp/dbget-bin/show_pathway?hsa04730+5330+5332+2767+2776+2890+50487+5319+5321+5322+81579+2771+2773+2778+2781+2911+5578+5579+3480+1392+2977+2982+2983+2895+5592+5594+5595+5605+3845+4893+5515+5516+5518+5519+4067+3708
136	Long-term potentiation	4720	65	32	0.92978	1.54363	0.842	0.974509	0.981674	1	Activated	http://www.genome.jp/dbget-bin/show_pathway?hsa04720+5578+5579+816+11261+5532+5533+5534+27330+6195+6196+6197+468+5566+5567+5613+4659+5499+5500+5501+2890+10411+5594+5595+5605+3845+4893+5906+2776+2911+5330+5332+3708
137	Asthma	5310	26	11	0.960717	0	1	0.999218	0.999218	1	Inhibited	http://www.genome.jp/dbget-bin/show_pathway?hsa05310+3108+3109+3113+3115+3119+3122+958+2205+2206+2207+7124

## Sheet: Clipper
Pathway	alphaMean	alphaVar
Acute myeloid leukemia	0	0
Adipocytokine signaling pathway	0	0
African trypanosomiasis	0	0
Aldosterone-regulated sodium reabsorption	0	0
Alzheimer's disease	0	0
Amoebiasis	0	0
Amphetamine addiction	0	0
Amyotrophic lateral sclerosis (ALS)	0	0
Antigen processing and presentation	0	0
Apoptosis	0	0
Arrhythmogenic right ventricular cardiomyopathy (ARVC)	0	0
Axon guidance	0	0
Bacterial invasion of epithelial cells	0	0
Basal cell carcinoma	0	0
B cell receptor signaling pathway	0	0
Bile secretion	0	0
Bladder cancer	0	0
Carbohydrate digestion and absorption	0	0
Cell cycle	0	0
Chagas disease (American trypanosomiasis)	0	0
Cholinergic synapse	0	0
Chronic myeloid leukemia	0	0
Cocaine addiction	0	0
Colorectal cancer	0	0
Complement and coagulation cascades	0	0
Cytosolic DNA-sensing pathway	0	0
Dilated cardiomyopathy	0	0
Dopaminergic synapse	0	0
Dorso-ventral axis formation	0	0
ECM-receptor interaction	0	0
Endocrine and other factor-regulated calcium reabsorption	0	0
Endometrial cancer	0	0
Epithelial cell signaling in Helicobacter pylori infection	0	0
Epstein-Barr virus infection	0	0
ErbB signaling pathway	0	0
Fc epsilon RI signaling pathway	0	0
Fc gamma R-mediated phagocytosis	0	0
GABAergic synapse	0	0
Gap junction	0	0
Gastric acid secretion	0	0
Glioma	0	0
Glutamatergic synapse	0	0
GnRH signaling pathway	0	0
Hedgehog signaling pathway	0	0
Hepatitis C	0	0
Herpes simplex infection	0	0
Huntington's disease	0	0
Influenza A	0	0
Insulin signaling pathway	0	0
Intestinal immune network for IgA production	0	0
Jak-STAT signaling pathway	0	0
Legionellosis	0	0
Leishmaniasis	0	0
Leukocyte transendothelial migration	0	0
Long-term depression	0	0
Long-term potentiation	0	0
Measles	0	0
Melanogenesis	0	0
Melanoma	0	0
Morphine addiction	0	0
mTOR signaling pathway	0	0
Natural killer cell mediated cytotoxicity	0	0
Neuroactive ligand-receptor interaction	0	0
Neurotrophin signaling pathway	0	0
NF-kappa B signaling pathway	0	0
NOD-like receptor signaling pathway	0	0
Non-small cell lung cancer	0	0
Notch signaling pathway	0	0
Oocyte meiosis	0	0
Osteoclast differentiation	0	0
p53 signaling pathway	0	0
Pancreatic cancer	0	0
Pancreatic secretion	0	0
Parkinson's disease	0	0
Pathogenic Escherichia coli infection	0	0
Pertussis	0	0
Phosphatidylinositol signaling system	0	0
PPAR signaling pathway	0	0
Prion diseases	0	0
Progesterone-mediated oocyte maturation	0	0
Prostate cancer	0	0
Renal cell carcinoma	0	0
Retrograde endocannabinoid signaling	0	0
Rheumatoid arthritis	0	0
RIG-I-like receptor signaling pathway	0	0
Salivary secretion	0	0
Salmonella infection	0	0
Serotonergic synapse	0	0
Shigellosis	0	0
Small cell lung cancer	0	0
Staphylococcus aureus infection	0	0
Systemic lupus erythematosus	0	0
Taste transduction	0	0
T cell receptor signaling pathway	0	0
TGF-beta signaling pathway	0	0
Thyroid cancer	0	0
Tight junction	0	0
Toll-like receptor signaling pathway	0	0
Toxoplasmosis	0	0
Transcriptional misregulation in cancer	0	0
Type II diabetes mellitus	0	0
Vascular smooth muscle contraction	0	0
Vasopressin-regulated water reabsorption	0	0
VEGF signaling pathway	0	0
Vibrio cholerae infection	0	0
Viral myocarditis	0	0
Wnt signaling pathway	0	0
Maturity onset diabetes of the young	0	0.03
Phototransduction	0	0.04
Graft-versus-host disease	0	0.07

## Sheet: DEGraph
subpathway	name	num_gene	p_value
03320_1	PPAR signaling pathway	55	0
04010_2	MAPK signaling pathway	27	0
04012_1	ErbB signaling pathway	58	0
04020_1	Calcium signaling pathway	73	0
04060_4	Cytokine-cytokine receptor interaction	14	0
04064_1	NF-kappa B signaling pathway	57	0
04110_1	Cell cycle	81	0
04114_1	Oocyte meiosis	67	0
04115_1	p53 signaling pathway	54	0
04130_1	SNARE interactions in vesicular transport	16	0
04141_1	Protein processing in endoplasmic reticulum	24	0
04210_1	Apoptosis	62	0
04310_1	Wnt signaling pathway	63	0
04330_1	Notch signaling pathway	40	0
04350_2	TGF-beta signaling pathway	27	0
04360_1	Axon guidance	72	0
04380_1	Osteoclast differentiation	62	0
04512_1	ECM-receptor interaction	79	0
04530_1	Tight junction	13	0
04540_1	Gap junction	42	0
04610_1	Complement and coagulation cascades	32	0
04612_1	Antigen processing and presentation	17	0
04650_1	Natural killer cell mediated cytotoxicity	64	0
04664_1	Fc epsilon RI signaling pathway	52	0
04666_1	Fc gamma R-mediated phagocytosis	50	0
04670_1	Leukocyte transendothelial migration	58	0
04720_1	Long-term potentiation	50	0
04722_1	Neurotrophin signaling pathway	94	0
04724_1	Glutamatergic synapse	50	0
04728_1	Dopaminergic synapse	105	0
04910_1	Insulin signaling pathway	93	0
04912_2	GnRH signaling pathway	17	0
04914_2	Progesterone-mediated oocyte maturation	16	0
04916_1	Melanogenesis	69	0
04930_1	Type II diabetes mellitus	25	0
04961_1	Endocrine and other factor-regulated calcium reabsorption	22	0
04970_1	Salivary secretion	11	0
05034_2	Alcoholism	17	0
05130_1	Pathogenic Escherichia coli infection	18	0
05133_1	Pertussis	21	0
05142_2	Chagas disease (American trypanosomiasis)	13	0
05145_1	Toxoplasmosis	24	0
05164_1	Influenza A	49	0
05166_2	HTLV-I infection	13	0
05211_2	Renal cell carcinoma	11	0
05212_1	Pancreatic cancer	47	0
05215_1	Prostate cancer	37	0
05218_1	Melanoma	57	0
05220_1	Chronic myeloid leukemia	52	0
05221_1	Acute myeloid leukemia	39	0
05222_1	Small cell lung cancer	34	0
05414_1	Dilated cardiomyopathy	23	0
04150_1	mTOR signaling pathway	24	2.22045e-16
04340_1	Hedgehog signaling pathway	37	3.33067e-16
04710_1	Circadian rhythm	27	3.33067e-16
05131_2	Shigellosis	14	3.33067e-16
04920_1	Adipocytokine signaling pathway	50	2.10942e-15
05160_3	Hepatitis C	12	2.10942e-15
05014_1	Amyotrophic lateral sclerosis (ALS)	10	3.21965e-15
04510_2	Focal adhesion	13	6.32827e-15
05214_1	Glioma	44	3.17524e-14
05031_1	Amphetamine addiction	31	7.9714e-14
05210_1	Colorectal cancer	23	8.91509e-14
05217_1	Basal cell carcinoma	41	9.65894e-14
05169_1	Epstein-Barr virus infection	48	2.46025e-13
05146_1	Amoebiasis	10	3.03313e-13
05132_1	Salmonella infection	41	5.02931e-13
05140_3	Leishmaniasis	11	6.11622e-13
04723_1	Retrograde endocannabinoid signaling	39	1.36224e-12
04726_1	Serotonergic synapse	42	4.43001e-12
04662_1	B cell receptor signaling pathway	17	8.10751e-12
04725_1	Cholinergic synapse	68	3.38171e-11
05134_1	Legionellosis	19	1.20679e-10
05213_1	Endometrial cancer	24	1.29671e-10
05020_1	Prion diseases	13	1.45573e-10
04621_1	NOD-like receptor signaling pathway	25	4.58401e-10
04622_1	RIG-I-like receptor signaling pathway	16	6.36912e-10
05120_1	Epithelial cell signaling in Helicobacter pylori infection	16	6.45182e-10
05152_2	Tuberculosis	17	4.39372e-09
04960_1	Aldosterone-regulated sodium reabsorption	29	1.02344e-08
05162_2	Measles	17	5.18067e-08
05219_1	Bladder cancer	11	1.74946e-07
04727_1	GABAergic synapse	32	1.02614e-05
04971_1	Gastric acid secretion	14	1.16799e-05
05030_1	Cocaine addiction	13	5.11183e-05
04950_1	Maturity onset diabetes of the young	20	6.27822e-05
04962_1	Vasopressin-regulated water reabsorption	12	0.00039624
04080_1	Neuroactive ligand-receptor interaction	11	0.00131689
04976_1	Bile secretion	10	0.00742609
04650_2	Natural killer cell mediated cytotoxicity	18	0.0120617
05131_1	Shigellosis	21	0.0495651
